# Supplementary material for: Autophagy is highly targeted among host comparative proteomes during infection with different virulent RABV strains
Source: Oncotarget. 2017 Feb 8;8(13):21336–50. doi: 10.18632/oncotarget.15184 (PMC5400588; doi:10.18632/oncotarget.15184)
Supplement: Supplementary file 2 [file oncotarget-08-21336-s002.xlsx]

## Sheet: SRV-CVS
Identified Proteins	Accession	Entry	Protein names	Gene names	Molecular Weight	Unique Peptide	Unique Spectrum	Total Spectrum Count	fold change SRV9 D1/Mock	fold change SRV9 D4/Mock	fold change SRV9 D7/Mock	fold change CVS-11 D1/Mock	fold change CVS-11 D4/Mock	fold change CVS-11 D7/Mock
Keratin, type II cytoskeletal 73 OS=Mus musculus GN=Krt73 PE=1 SV=1	K2C73_MOUSE	Q6NXH9	Keratin, type II cytoskeletal 73 (Cytokeratin-73) (CK-73) (Keratin-73) (K73) (Type II inner root sheath-specific keratin-K6irs3) (Type-II keratin Kb36)	Krt73 Kb36	59 kDa	3	4	7	-1.10191	1.90528	-2.69447	-2.16595	-1.97931	1.05336
Keratin, type I cytoskeletal 10 OS=Mus musculus GN=Krt10 PE=1 SV=3	K1C10_MOUSE	P02535	Keratin, type I cytoskeletal 10 (56 kDa cytokeratin) (Cytokeratin-10) (CK-10) (Keratin, type I cytoskeletal 59 kDa) (Keratin-10) (K10)	Krt10 Krt1-10	58 kDa	3	4	13	-1.12506	1.43396	-1.87905	-1.91853	-2.07053	-1.26576
Keratin, type I cytoskeletal 42 OS=Mus musculus GN=Krt42 PE=1 SV=1	K1C42_MOUSE	Q6IFX2	Keratin, type I cytoskeletal 42 (Cytokeratin-42) (CK-42) (Keratin-17n) (Keratin-42) (K42) (Type I keratin Ka22)	Krt42 Ka22	50 kDa	5	5	5	-1.60214	1.21419	-1.58008	-1.85318	-2.14355	-1.67018
Keratin, type II cytoskeletal 6A OS=Mus musculus GN=Krt6a PE=1 SV=3	K2C6A_MOUSE	P50446	Keratin, type II cytoskeletal 6A (Cytokeratin-6A) (CK-6A) (Keratin-6-alpha) (mK6-alpha) (Keratin-6A) (K6A)	Krt6a Ker2 Krt2-6 Krt2-6a Krt6	59 kDa	3	4	13	-1.71119	1.31494	-1.52098	-1.6644	-1.95206	-1.64148
Kinesin-like protein KIF3B OS=Mus musculus GN=Kif3b PE=1 SV=1	KIF3B_MOUSE	Q61771	Kinesin-like protein KIF3B (Microtubule plus end-directed kinesin motor 3B) [Cleaved into: Kinesin-like protein KIF3B, N-terminally processed]	Kif3b	85 kDa	2	2	6	-1.17283	-1.31039	1.19748	-1.49485	-1.16473	-1.08673
Regulating synaptic membrane exocytosis protein 2 OS=Mus musculus GN=Rims2 PE=1 SV=1	RIMS2_MOUSE	Q9EQZ7	Regulating synaptic membrane exocytosis protein 2 (Rab-3-interacting molecule 2) (RIM 2) (Rab-3-interacting protein 2)	Rims2 Rab3ip2 Rim2	173 kDa	2	2	3	-1.17283	-1.32869	1.16473	-1.48452	-1.16473	-1.09429
Melanoma inhibitory activity protein 3 OS=Mus musculus GN=Mia3 PE=1 SV=2	MIA3_MOUSE	Q8BI84	Melanoma inhibitory activity protein 3 (Transport and Golgi organization protein 1)	Mia3 Kiaa0268 Tango1	214 kDa	3	3	3	-1.51047	-1.34257	1.03886	-1.46409	-1.05702	-1.04972
Cytochrome c oxidase subunit 5A, mitochondrial OS=Mus musculus GN=Cox5a PE=1 SV=2	COX5A_MOUSE	P12787	Cytochrome c oxidase subunit 5A, mitochondrial (Cytochrome c oxidase polypeptide Va)	Cox5a	16 kDa	3	6	31	-1.13288	-1.10957	-1.31039	-1.31951	-1.19748	-1.12506
Long-chain fatty acid transport protein 4 OS=Mus musculus GN=Slc27a4 PE=1 SV=1	S27A4_MOUSE	Q91VE0	Long-chain fatty acid transport protein 4 (FATP-4) (Fatty acid transport protein 4) (EC 6.2.1.-) (Solute carrier family 27 member 4)	Slc27a4 Acsvl4 Fatp4	72 kDa	4	4	6	-1.18509	-1.35191	1.23542	-1.29235	-1.09429	-1.33793
H-2 class I histocompatibility antigen, K-D alpha chain OS=Mus musculus GN=H2-K1 PE=1 SV=1	HA1D_MOUSE	P01902	H-2 class I histocompatibility antigen, K-D alpha chain (H-2K(D))	H2-K1 H2-K	41 kDa	9	9	22	-1.14076	1.53688	3.07375	-1.15669	1.89212	3.50642
Glial fibrillary acidic protein OS=Mus musculus GN=Gfap PE=1 SV=4	GFAP_MOUSE	P03995	Glial fibrillary acidic protein (GFAP)	Gfap	50 kDa	13	16	64	-1.20999	-1.03886	1.40932	-1.13682	-1.01045	1.58557
Murinoglobulin-1 OS=Mus musculus GN=Mug1 PE=1 SV=3	MUG1_MOUSE	P28665	Murinoglobulin-1 (MuG1)	Mug1 Mug-1	165 kDa	3	4	5	-1.22688	1.08298	1.53156	-1.12506	1.10191	2.04202
Chloride intracellular channel protein 1 OS=Mus musculus GN=Clic1 PE=1 SV=3	CLIC1_MOUSE	Q9Z1Q5	Chloride intracellular channel protein 1 (Nuclear chloride ion channel 27) (NCC27)	Clic1	27 kDa	2	2	2	-1.1487	-1.03526	1.61328	-1.10191	1.18099	1.64718
Plastin-2 OS=Mus musculus GN=Lcp1 PE=1 SV=4	PLSL_MOUSE	Q61233	Plastin-2 (65 kDa macrophage protein) (L-plastin) (Lymphocyte cytosolic protein 1) (LCP-1) (pp65)	Lcp1 Pls2	70 kDa	3	3	7	1.01045	1.07549	1.95206	-1.09809	1.10573	1.6077
Interferon-inducible GTPase 1 OS=Mus musculus GN=Iigp1 PE=1 SV=2	IIGP1_MOUSE	Q9QZ85	Interferon-inducible GTPase 1 (EC 3.6.5.-)	Iigp1 Irga6	48 kDa	4	4	6	1.03168	1.69937	2.50533	-1.09429	1.61328	3.38698
Antithrombin-III OS=Mus musculus GN=Serpinc1 PE=1 SV=1	ANT3_MOUSE	P32261	Antithrombin-III (ATIII) (Serpin C1)	Serpinc1 At3	52 kDa	2	2	2	-1.15269	1.10573	1.85961	-1.09051	1.10573	1.47939
UMP-CMP kinase 2, mitochondrial OS=Mus musculus GN=Cmpk2 PE=1 SV=2	CMPK2_MOUSE	Q3U5Q7	UMP-CMP kinase 2, mitochondrial (EC 2.7.4.14) (Nucleoside-diphosphate kinase) (EC 2.7.4.6) (Thymidylate kinase LPS-inducible member) (TYKi)	Cmpk2 Tyki	50 kDa	8	9	22	-1.03886	1.44894	2.28945	-1.08673	1.6358	2.78949
Guanylate-binding protein 1 OS=Mus musculus GN=Gbp1 PE=1 SV=1	GBP1_MOUSE	Q01514	Guanylate-binding protein 1 (EC 3.6.5.-) (GTP-binding protein 1) (GBP-1) (mGBP-1) (mGBP1) (Guanine nucleotide-binding protein 1) (Interferon-gamma-inducible protein MAG-1) (Interferon-induced guanylate-binding protein 1)	Gbp1 Gbp-1 Mag-1 Mpa1	68 kDa	3	3	3	-1.06437	1.39474	1.98618	-1.08673	1.44393	3.18215
Proteasome activator complex subunit 1 OS=Mus musculus GN=Psme1 PE=1 SV=2	PSME1_MOUSE	P97371	Proteasome activator complex subunit 1 (11S regulator complex subunit alpha) (REG-alpha) (Activator of multicatalytic protease subunit 1) (Proteasome activator 28 subunit alpha) (PA28a) (PA28alpha)	Psme1	29 kDa	7	8	18	-1.03526	1.23114	1.81504	-1.06069	1.41912	1.93858
Laminin subunit alpha-5 OS=Mus musculus GN=Lama5 PE=1 SV=4	LAMA5_MOUSE	Q61001	Laminin subunit alpha-5 (Laminin-10 subunit alpha) (Laminin-11 subunit alpha) (Laminin-15 subunit alpha)	Lama5	404 kDa	2	2	2	-1.1607	-1.09809	1.35191	-1.06069	-1.03168	-1.35191
Galectin-3-binding protein OS=Mus musculus GN=Lgals3bp PE=1 SV=1	LG3BP_MOUSE	Q07797	Galectin-3-binding protein (Cyp-C-associated protein) (CyCAP) (Lectin galactoside-binding soluble 3-binding protein) (Protein MAMA)	Lgals3bp Cycap Mama	64 kDa	2	2	2	1.05336	1.56374	1.77154	-1.05336	1.7593	1.78386
H-2 class I histocompatibility antigen, D-B alpha chain OS=Mus musculus GN=H2-D1 PE=1 SV=2	HA11_MOUSE	P01899	H-2 class I histocompatibility antigen, D-B alpha chain (H-2D(B))	H2-D1	41 kDa	3	6	10	-1.08673	1.20581	2.18859	-1.04972	1.49485	2.32947
Transgelin-2 OS=Mus musculus GN=Tagln2 PE=1 SV=4	TAGL2_MOUSE	Q9WVA4	Transgelin-2 (SM22-beta)	Tagln2 Kiaa0120	22 kDa	3	3	7	-1.00696	-1.01396	1.52626	-1.04972	1.07923	1.32869
Syndecan-4 OS=Mus musculus GN=Sdc4 PE=1 SV=1	SDC4_MOUSE	O35988	Syndecan-4 (SYND4) (Ryudocan core protein)	Sdc4	21 kDa	2	3	6	-1.08298	-1.06069	1.47939	-1.04608	1.11342	1.52098
von Willebrand factor A domain-containing protein 5A OS=Mus musculus GN=Vwa5a PE=1 SV=2	VMA5A_MOUSE	Q99KC8	von Willebrand factor A domain-containing protein 5A (Loss of heterozygosity 11 chromosomal region 2 gene A protein homolog)	Vwa5a Loh11cr2a	87 kDa	4	4	7	1.00696	1.22264	1.8025	-1.03168	1.35191	1.85961
Signal transducer and activator of transcription 1 OS=Mus musculus GN=Stat1 PE=1 SV=1	STAT1_MOUSE	P42225	Signal transducer and activator of transcription 1	Stat1	87 kDa	10	14	33	1.04608	1.82134	2.68515	-1.02456	2.00694	3.00008
Probable ATP-dependent RNA helicase DDX58 OS=Mus musculus GN=Ddx58 PE=1 SV=2	DDX58_MOUSE	Q6Q899	Probable ATP-dependent RNA helicase DDX58 (EC 3.6.4.13) (DEAD box protein 58) (RIG-I-like receptor 1) (RLR-1) (Retinoic acid-inducible gene 1 protein) (RIG-1) (Retinoic acid-inducible gene I protein) (RIG-I)	Ddx58	106 kDa	2	2	3	-1.14472	1.42899	1.74715	-1.01748	1.52098	2.16595
Ras-related protein Rab-4A OS=Mus musculus GN=Rab4a PE=1 SV=2	RAB4A_MOUSE	P56371	Ras-related protein Rab-4A	Rab4a Rab4	24 kDa	3	5	29	-1.23542	-1.06069	1.35191	-1.01045	-1.18509	-1.38992
Serum albumin OS=Mus musculus GN=Alb PE=1 SV=3	ALBU_MOUSE	P07724	Serum albumin	Alb Alb-1 Alb1	69 kDa	24	48	330	-1.02456	1.52098	1.24401	-1.00696	1.31039	2.39496
Hemopexin OS=Mus musculus GN=Hpx PE=1 SV=2	HEMO_MOUSE	Q91X72	Hemopexin	Hpx Hpxn	51 kDa	6	7	13	-1.07923	1.18099	1.44393	-1.00696	1.20581	1.52626
Interferon-induced protein with tetratricopeptide repeats 3 OS=Mus musculus GN=Ifit3 PE=1 SV=1	IFIT3_MOUSE	Q64345	Interferon-induced protein with tetratricopeptide repeats 3 (IFIT-3) (Glucocorticoid-attenuated response gene 49 protein) (GARG-49) (P49) (IRG2)	Ifit3 Garg49 Ifi49 Isg49	47 kDa	8	10	32	-1.10957	1.70527	2.82843	1.00696	1.94531	3.45815
Interferon-induced protein with tetratricopeptide repeats 2 OS=Mus musculus GN=Ifit2 PE=1 SV=1	IFIT2_MOUSE	Q64112	Interferon-induced protein with tetratricopeptide repeats 2 (IFIT-2) (Glucocorticoid-attenuated response gene 39 protein) (GARG-39) (Interferon-induced 54 kDa protein) (IFI-54K) (P54)	Ifit2 Garg39 Ifi54 Isg54	55 kDa	3	3	6	-1.01045	1.6077	3.12748	1.01045	2.27363	4.06992
Immunity-related GTPase family M protein 1 OS=Mus musculus GN=Irgm1 PE=1 SV=1	IRGM1_MOUSE	Q60766	Immunity-related GTPase family M protein 1 (EC 3.6.5.-) (Interferon-inducible GTPase 3) (Interferon-inducible protein 1) (LPS-stimulated RAW 264.7 macrophage protein 47) (LRG-47)	Irgm1 Ifi1 Iigp3 Irgm	47 kDa	5	7	19	-1.06069	1.67597	2.91804	1.01748	1.71119	3.2154
Annexin A2 OS=Mus musculus GN=Anxa2 PE=1 SV=2	ANXA2_MOUSE	P07356	Annexin A2 (Annexin II) (Annexin-2) (Calpactin I heavy chain) (Calpactin-1 heavy chain) (Chromobindin-8) (Lipocortin II) (Placental anticoagulant protein IV) (PAP-IV) (Protein I) (p36)	Anxa2 Anx2 Cal1h	39 kDa	6	7	14	1.02456	1.00347	1.51047	1.03526	1.11729	1.46409
Apolipoprotein D OS=Mus musculus GN=Apod PE=1 SV=1	APOD_MOUSE	P51910	Apolipoprotein D (Apo-D) (ApoD)	Apod	22 kDa	2	3	4	-1.13682	1.31494	2.25793	1.03886	1.57462	3.10588
Protein-glutamine gamma-glutamyltransferase 2 OS=Mus musculus GN=Tgm2 PE=1 SV=4	TGM2_MOUSE	P21981	Protein-glutamine gamma-glutamyltransferase 2 (EC 2.3.2.13) (Tissue transglutaminase) (Transglutaminase C) (TG(C)) (TGC) (TGase C) (Transglutaminase-2) (TGase-2)	Tgm2	77 kDa	5	5	7	1.01396	1.22264	2.07053	1.10191	1.34723	2.01391
2'-5'-oligoadenylate synthase-like protein 2 OS=Mus musculus GN=Oasl2 PE=1 SV=2	OASL2_MOUSE	Q9Z2F2	2'-5'-oligoadenylate synthase-like protein 2 (EC 2.7.7.84) (54 kDa 2'-5'-oligoadenylate synthase-like protein) (p54 OASL) (M1204)	Oasl2	59 kDa	3	4	5	-1.1487	1.31951	1.67018	1.10957	1.52626	1.43396
Serine protease inhibitor A3K OS=Mus musculus GN=Serpina3k PE=1 SV=2	SPA3K_MOUSE	P07759	Serine protease inhibitor A3K (Serpin A3K) (Contrapsin) (SPI-2)	Serpina3k Mcm2 Spi2	47 kDa	11	16	38	1.07923	1.61328	1.71713	1.13682	1.53156	2.6666
Hemoglobin subunit alpha OS=Mus musculus GN=Hba PE=1 SV=2	HBA_MOUSE	P01942	Hemoglobin subunit alpha (Alpha-globin) (Hemoglobin alpha chain)	Hba Hba-a1	15 kDa	4	11	273	-1.04247	1.67018	-1.18099	1.14076	1.22264	1.53688
Interferon-induced protein with tetratricopeptide repeats 1 OS=Mus musculus GN=Ifit1 PE=1 SV=2	IFIT1_MOUSE	Q64282	Interferon-induced protein with tetratricopeptide repeats 1 (IFIT-1) (Glucocorticoid-attenuated response gene 16 protein) (GARG-16) (Interferon-induced 56 kDa protein) (IFI-56K) (P56)	Ifit1 Garg16 Ifi56 Isg56	54 kDa	10	15	25	-1.08673	1.75321	2.71321	1.14472	2.16595	3.35195
Alpha-1-antitrypsin 1-2 OS=Mus musculus GN=Serpina1b PE=1 SV=2	A1AT2_MOUSE	P22599	Alpha-1-antitrypsin 1-2 (AAT) (Alpha-1 protease inhibitor 2) (Alpha-1-antiproteinase) (Serine protease inhibitor 1-2) (Serine protease inhibitor A1b) (Serpin A1b)	Serpina1b Aat2 Dom2 Spi1-2	46 kDa	4	6	8	1.02811	1.68179	1.55833	1.17283	1.23114	2.07053
Hemoglobin subunit beta-2 OS=Mus musculus GN=Hbb-b2 PE=1 SV=2	HBB2_MOUSE	P02089	Hemoglobin subunit beta-2 (Beta-2-globin) (Hemoglobin beta-2 chain) (Hemoglobin beta-minor chain)	Hbb-b2	16 kDa	9	20	306	-1.03526	1.6245	-1.11729	1.17691	1.21841	1.53156
Hemoglobin subunit beta-1 OS=Mus musculus GN=Hbb-b1 PE=1 SV=2	HBB1_MOUSE	P02088	Hemoglobin subunit beta-1 (Beta-1-globin) (Hemoglobin beta-1 chain) (Hemoglobin beta-major chain)	Hbb-b1	16 kDa	4	11	332	-1.12506	1.68179	-1.14076	1.18509	1.20164	1.56374
Interferon-induced protein 44 OS=Mus musculus GN=Ifi44 PE=2 SV=1	IFI44_MOUSE	Q8BV66	Interferon-induced protein 44 (Microtubule-associated protein 44)	Ifi44 Mtap44	48 kDa	3	3	7	-1.04247	1.65864	2.2974	1.19748	2.07053	3.68075
Mitochondrial peptide methionine sulfoxide reductase OS=Mus musculus GN=Msra PE=1 SV=1	MSRA_MOUSE	Q9D6Y7	Mitochondrial peptide methionine sulfoxide reductase (EC 1.8.4.11) (Peptide-methionine (S)-S-oxide reductase) (Peptide Met(O) reductase) (Protein-methionine-S-oxide reductase) (PMSR)	Msra	26 kDa	3	3	3	-1.12506	-1.16473	1.47427	1.20581	-1.12506	-1.41421
Carboxylesterase 1C OS=Mus musculus GN=Ces1c PE=1 SV=4	EST1C_MOUSE	P23953	Carboxylesterase 1C (EC 3.1.1.1) (Liver carboxylesterase N) (Lung surfactant convertase) (PES-N)	Ces1c Es1	61 kDa	2	2	2	1.01045	1.24401	1.71119	1.21841	1.25266	1.47939
Sorbin and SH3 domain-containing protein 2 OS=Mus musculus GN=Sorbs2 PE=1 SV=2	SRBS2_MOUSE	Q3UTJ2	Sorbin and SH3 domain-containing protein 2 (Arg-binding protein 2) (ArgBP2) (Arg/Abl-interacting protein 2)	Sorbs2 Argbp2 Kiaa0777	132 kDa	2	2	4	-1.11342	1.02456	1.46917	1.27015	-1.11342	-1.32409
Vascular cell adhesion protein 1 OS=Mus musculus GN=Vcam1 PE=1 SV=1	VCAM1_MOUSE	P29533	Vascular cell adhesion protein 1 (V-CAM 1) (VCAM-1) (CD antigen CD106)	Vcam1 Vcam-1	81 kDa	4	5	6	1.23542	1.39959	1.47939	1.27456	1.44393	1.86607
Guanylate-binding protein 4 OS=Mus musculus GN=Gbp4 PE=1 SV=1	GBP4_MOUSE	Q61107	Guanylate-binding protein 4 (EC 3.6.5.-) (GTP-binding protein 3) (GBP-3) (GTP-binding protein 4) (GBP-4) (Guanine nucleotide-binding protein 4) (Guanylate-binding protein 3)	Gbp4 Gbp3	71 kDa	2	3	3	1.01396	1.70527	2.44528	1.30134	1.72907	2.96905
Germinal-center associated nuclear protein OS=Mus musculus GN=Mcm3ap PE=1 SV=2	GANP_MOUSE	Q9WUU9	Germinal-center associated nuclear protein (GANP) (GC-associated DNA primase)	Mcm3ap Ganp Map80	217 kDa	2	3	3	1.01396	-1.19748	-1.36604	1.31951	-1.16473	1.14076
E3 ubiquitin-protein ligase UBR1 OS=Mus musculus GN=Ubr1 PE=1 SV=2	UBR1_MOUSE	O70481	E3 ubiquitin-protein ligase UBR1 (EC 6.3.2.-) (N-recognin-1) (Ubiquitin-protein ligase E3-alpha-1) (Ubiquitin-protein ligase E3-alpha-I)	Ubr1	200 kDa	2	2	3	-1.03886	-1.30586	1.09051	1.33793	-1.26576	-1.15669
Phosphatidylinositol 3,4,5-trisphosphate-dependent Rac exchanger 1 protein OS=Mus musculus GN=Prex1 PE=1 SV=2	PREX1_MOUSE	Q69ZK0	Phosphatidylinositol 3,4,5-trisphosphate-dependent Rac exchanger 1 protein (P-Rex1) (PtdIns(3,4,5)-dependent Rac exchanger 1)	Prex1 Kiaa1415	185 kDa	4	4	8	-1.43396	1.00696	1.24833	1.38992	-1.16878	1.02456
DIS3-like exonuclease 2 OS=Mus musculus GN=Dis3l2 PE=1 SV=1	DI3L2_MOUSE	Q8CI75	DIS3-like exonuclease 2 (EC 3.1.13.-)	Dis3l2	98 kDa	2	2	5	-1.09429	1.05702	-1.31039	-1.43893	-1.18509	1.06069
LIM and SH3 domain protein 1 OS=Mus musculus GN=Lasp1 PE=1 SV=1	LASP1_MOUSE	Q61792	LIM and SH3 domain protein 1 (LASP-1) (Metastatic lymph node gene 50 protein) (MLN 50)	Lasp1 Mln50	30 kDa	2	5	12	-1.10191	-1.06437	-1.33793	-1.40444	-1.10191	-1.10191
Trans-2-enoyl-CoA reductase, mitochondrial OS=Mus musculus GN=Mecr PE=1 SV=2	MECR_MOUSE	Q9DCS3	Trans-2-enoyl-CoA reductase, mitochondrial (EC 1.3.1.38)	Mecr Nrbf1	40 kDa	2	2	4	-1.28788	-1.11342	-1.06807	-1.39474	-1.24833	-1.16473
Transcription elongation factor A protein-like 5 OS=Mus musculus GN=Tceal5 PE=1 SV=1	TCAL5_MOUSE	Q8CCT4	Transcription elongation factor A protein-like 5 (TCEA-like protein 5) (Transcription elongation factor S-II protein-like 5)	Tceal5	22 kDa	3	4	5	-1.18099	-1.52626	1.17283	-1.37554	-1.38511	-1.37554
Tropomyosin alpha-1 chain OS=Mus musculus GN=Tpm1 PE=1 SV=1	TPM1_MOUSE	P58771	Tropomyosin alpha-1 chain (Alpha-tropomyosin) (Tropomyosin-1)	Tpm1 Tpm-1 Tpma	33 kDa	2	2	30	-1.07549	-1.13682	-1.06069	-1.34257	-1.11342	-1.16878
Voltage-dependent calcium channel gamma-8 subunit OS=Mus musculus GN=Cacng8 PE=1 SV=1	CCG8_MOUSE	Q8VHW2	Voltage-dependent calcium channel gamma-8 subunit (Neuronal voltage-gated calcium channel gamma-8 subunit) (Transmembrane AMPAR regulatory protein gamma-8) (TARP gamma-8)	Cacng8	43 kDa	2	2	2	-1.20581	-1.12506	1.09429	-1.24401	-1.31494	-1.23542
NMDA receptor synaptonuclear signaling and neuronal migration factor OS=Mus musculus GN=Nsmf PE=1 SV=1	NSMF_MOUSE	Q99NF2	NMDA receptor synaptonuclear signaling and neuronal migration factor (Juxtasynaptic attractor of caldendrin on dendritic boutons protein) (Jacob protein) (Nasal embryonic luteinizing hormone-releasing hormone factor) (Nasal embryonic LHRH factor)	Nsmf Jac Nelf	60 kDa	2	2	3	-1.22688	-1.14472	1.10573	-1.23114	-1.13288	-1.44393
Sodium-dependent proline transporter OS=Mus musculus GN=Slc6a7 PE=1 SV=1	SC6A7_MOUSE	Q6PGE7	Sodium-dependent proline transporter (Solute carrier family 6 member 7)	Slc6a7	71 kDa	3	3	3	-1.18921	-1.15669	1.1487	-1.16473	-1.13288	-1.31039
Clustered mitochondria protein homolog OS=Mus musculus GN=Cluh PE=1 SV=2	CLU_MOUSE	Q5SW19	Clustered mitochondria protein homolog	Cluh Kiaa0664	148 kDa	2	2	4	-1.13682	-1.07549	1.13682	-1.14472	-1.30586	-1.25266
cAMP-dependent protein kinase catalytic subunit beta OS=Mus musculus GN=Prkacb PE=1 SV=2	KAPCB_MOUSE	P68181	cAMP-dependent protein kinase catalytic subunit beta (PKA C-beta) (EC 2.7.11.11)	Prkacb Pkacb	41 kDa	7	8	20	-1.20164	-1.03168	-1.24401	-1.12117	-1.3333	-1.05336
Laminin subunit beta-2 OS=Mus musculus GN=Lamb2 PE=1 SV=2	LAMB2_MOUSE	Q61292	Laminin subunit beta-2 (Laminin-11 subunit beta) (Laminin-14 subunit beta) (Laminin-15 subunit beta) (Laminin-3 subunit beta) (Laminin-4 subunit beta) (Laminin-7 subunit beta) (Laminin-9 subunit beta) (S-laminin subunit beta) (S-LAM beta)	Lamb2 Lams	197 kDa	10	11	15	-1.02101	-1.18099	1.38511	-1.11342	1.04608	-1.32409
Protein tweety homolog 1 OS=Mus musculus GN=Ttyh1 PE=1 SV=1	TTYH1_MOUSE	Q9D3A9	Protein tweety homolog 1 (mTTY1)	Ttyh1	49 kDa	3	3	8	-1.12506	-1.18099	1.05702	-1.09809	-1.09809	-1.45902
Clusterin OS=Mus musculus GN=Clu PE=1 SV=1	CLUS_MOUSE	Q06890	Clusterin (Apolipoprotein J) (Apo-J) (Clustrin) (Sulfated glycoprotein 2) (SGP-2) [Cleaved into: Clusterin beta chain; Clusterin alpha chain]	Clu Apoj Msgp-2	52 kDa	3	3	8	-1.07549	1.1607	1.40932	-1.07549	-1.03886	1.74715
Phospholipase D3 OS=Mus musculus GN=Pld3 PE=1 SV=1	PLD3_MOUSE	O35405	Phospholipase D3 (PLD 3) (EC 3.1.4.4) (Choline phosphatase 3) (Phosphatidylcholine-hydrolyzing phospholipase D3) (Schwannoma-associated protein 9) (SAM-9)	Pld3 Sam9	54 kDa	4	4	15	1.08298	-1.04608	1.23542	-1.07177	1.05702	-1.30134
Cleavage stimulation factor subunit 2 OS=Mus musculus GN=Cstf2 PE=1 SV=2	CSTF2_MOUSE	Q8BIQ5	Cleavage stimulation factor subunit 2 (CF-1 64 kDa subunit) (Cleavage stimulation factor 64 kDa subunit) (CSTF 64 kDa subunit) (CstF-64)	Cstf2	61 kDa	2	2	4	-1.22264	-1.59107	1.90528	-1.06807	1.02456	-1.6529
Protein IMPACT OS=Mus musculus GN=Impact PE=1 SV=2	IMPCT_MOUSE	O55091	Protein IMPACT (Imprinted and ancient gene protein)	Impact	36 kDa	4	5	16	-1.07549	-1.28788	-1.38992	-1.05336	-1.35191	1.02456
Cytosolic 5'-nucleotidase 3A OS=Mus musculus GN=Nt5c3a PE=1 SV=4	5NT3A_MOUSE	Q9D020	Cytosolic 5'-nucleotidase 3A (EC 3.1.3.5) (7-methylguanosine phosphate-specific 5'-nucleotidase) (7-methylguanosine nucleotidase) (EC 3.1.3.91) (Cytosolic 5'-nucleotidase 3) (Cytosolic 5'-nucleotidase III) (cN-III) (Lupin) (Pyrimidine 5'-nucleotidase 1) (P5'N-1) (P5N-1) (PN-I)	Nt5c3a Nt5c3	37 kDa	3	4	7	-1.05702	1.21419	1.24833	-1.04608	1.31494	1.64148
Cat eye syndrome critical region protein 6 homolog OS=Mus musculus GN=Cecr6 PE=1 SV=1	CECR6_MOUSE	Q99MX7	Cat eye syndrome critical region protein 6 homolog	Cecr6	58 kDa	2	2	4	1.10191	-1.02811	1.15669	-1.04247	1.02101	-1.40444
Vimentin OS=Mus musculus GN=Vim PE=1 SV=3	VIME_MOUSE	P20152	Vimentin	Vim	54 kDa	13	18	75	-1.01748	1.09809	1.24401	-1.02101	1.10957	1.54756
Calponin-3 OS=Mus musculus GN=Cnn3 PE=1 SV=1	CNN3_MOUSE	Q9DAW9	Calponin-3 (Calponin, acidic isoform)	Cnn3	36 kDa	2	3	8	1.01748	1.18509	1.09051	-1.00696	1.11729	1.44393
Thioredoxin-related transmembrane protein 4 OS=Mus musculus GN=Tmx4 PE=1 SV=2	TMX4_MOUSE	Q8C0L0	Thioredoxin-related transmembrane protein 4 (Thioredoxin domain-containing protein 13)	Tmx4 D2Bwg1356e Kiaa1162 Txndc13	37 kDa	3	3	4	-1.09051	-1.06807	1.28788	1.01045	-1.10573	-1.35191
Apolipoprotein A-I OS=Mus musculus GN=Apoa1 PE=1 SV=2	APOA1_MOUSE	Q00623	Apolipoprotein A-I (Apo-AI) (ApoA-I) (Apolipoprotein A1) [Cleaved into: Proapolipoprotein A-I (ProapoA-I); Truncated apolipoprotein A-I]	Apoa1	31 kDa	5	8	21	-1.06437	1.26576	1.10191	1.01396	1.25701	1.81504
Serotransferrin OS=Mus musculus GN=Tf PE=1 SV=1	TRFE_MOUSE	Q921I1	Serotransferrin (Transferrin) (Beta-1 metal-binding globulin) (Siderophilin)	Tf Trf	77 kDa	19	28	73	-1.03886	1.17691	1.07549	1.01748	1.27015	1.83401
Nicotinamide phosphoribosyltransferase OS=Mus musculus GN=Nampt PE=1 SV=1	NAMPT_MOUSE	Q99KQ4	Nicotinamide phosphoribosyltransferase (NAmPRTase) (Nampt) (EC 2.4.2.12) (Pre-B-cell colony-enhancing factor 1 homolog) (PBEF) (Visfatin)	Nampt Pbef1	55 kDa	6	7	8	1.10191	1.07923	1.26576	1.01748	1.15269	1.38032
Calcyclin-binding protein OS=Mus musculus GN=Cacybp PE=1 SV=1	CYBP_MOUSE	Q9CXW3	Calcyclin-binding protein (CacyBP) (Siah-interacting protein)	Cacybp Sip	27 kDa	3	3	7	1.09809	1.02456	-1.00347	1.03168	1.15269	1.30586
Alpha-2-macroglobulin OS=Mus musculus GN=A2m PE=1 SV=3	A2M_MOUSE	Q61838	Alpha-2-macroglobulin (Alpha-2-M) (Pregnancy zone protein) [Cleaved into: Alpha-2-macroglobulin 165 kDa subunit; Alpha-2-macroglobulin 35 kDa subunit]	A2m Pzp	166 kDa	6	11	17	1.09429	1.19748	1.19748	1.06807	1.18509	1.35191
Inorganic pyrophosphatase OS=Mus musculus GN=Ppa1 PE=1 SV=1	IPYR_MOUSE	Q9D819	Inorganic pyrophosphatase (EC 3.6.1.1) (Pyrophosphate phospho-hydrolase) (PPase)	Ppa1 Pp Pyp	33 kDa	8	13	29	1.08298	1.07549	1.17691	1.08298	1.17691	1.3333
Glutamate receptor 4 OS=Mus musculus GN=Gria4 PE=1 SV=2	GRIA4_MOUSE	Q9Z2W8	Glutamate receptor 4 (GluR-4) (GluR4) (AMPA-selective glutamate receptor 4) (GluR-D) (Glutamate receptor ionotropic, AMPA 4) (GluA4)	Gria4 Glur4	101 kDa	4	6	10	-1.01045	1.06807	1.6644	1.10191	-1.07177	-1.65864
Fibrinogen gamma chain OS=Mus musculus GN=Fgg PE=1 SV=1	FIBG_MOUSE	Q8VCM7	Fibrinogen gamma chain	Fgg	49 kDa	2	2	6	1.16878	1.27015	1.17691	1.11729	1.22264	1.67018
Purkinje cell protein 2 OS=Mus musculus GN=Pcp2 PE=1 SV=2	PCP2_MOUSE	P12660	Purkinje cell protein 2 (Protein PCD-5) (Purkinje cell-specific protein L7)	Pcp2 Pcp-2	13 kDa	2	2	6	-1.17691	-1.01045	1.30586	1.16473	1.05702	-1.30134
WD repeat-containing protein 61 OS=Mus musculus GN=Wdr61 PE=1 SV=1	WDR61_MOUSE	Q9ERF3	WD repeat-containing protein 61 (Meiotic recombination REC14 protein homolog) [Cleaved into: WD repeat-containing protein 61, N-terminally processed]	Wdr61	34 kDa	2	2	3	1.18509	1.03886	1.09051	1.21841	1.21841	1.35191
Protein NDRG1 OS=Mus musculus GN=Ndrg1 PE=1 SV=1	NDRG1_MOUSE	Q62433	Protein NDRG1 (N-myc downstream-regulated gene 1 protein) (Protein Ndr1)	Ndrg1 Ndr1 Ndrl Tdd5	43 kDa	2	4	5	-1.09051	-1.03886	1.73508	1.27015	-1.12117	-1.38992
Vacuolar protein sorting-associated protein 53 homolog OS=Mus musculus GN=Vps53 PE=1 SV=1	VPS53_MOUSE	Q8CCB4	Vacuolar protein sorting-associated protein 53 homolog	Vps53	94 kDa	2	2	6	-1.20164	-1.38992	1.1607	1.30134	1.01396	-1.20581
Lysosomal alpha-glucosidase OS=Mus musculus GN=Gaa PE=1 SV=2	LYAG_MOUSE	P70699	Lysosomal alpha-glucosidase (EC 3.2.1.20) (Acid maltase)	Gaa	106 kDa	4	5	5	-1.01396	1.09429	1.41421	1.32409	1.02456	-1.61888
Glutamate--cysteine ligase catalytic subunit OS=Mus musculus GN=Gclc PE=1 SV=4	GSH1_MOUSE	P97494	Glutamate--cysteine ligase catalytic subunit (EC 6.3.2.2) (GCS heavy chain) (Gamma-ECS) (Gamma-glutamylcysteine synthetase)	Gclc Glclc	73 kDa	4	5	8	1.24833	1.38511	1.26576	1.3566	1.31039	1.21419
Selenide, water dikinase 1 OS=Mus musculus GN=Sephs1 PE=1 SV=1	SPS1_MOUSE	Q8BH69	Selenide, water dikinase 1 (EC 2.7.9.3) (Selenium donor protein 1) (Selenophosphate synthase 1)	Sephs1 Sps1	43 kDa	2	3	9	1.07923	1.29235	1.12506	1.52626	1.21419	1.20581
E3 ubiquitin-protein ligase RNF213 OS=Mus musculus GN=Rnf213 PE=1 SV=1	RN213_MOUSE	E9Q555	E3 ubiquitin-protein ligase RNF213 (EC 6.3.2.-)	Rnf213	584 kDa	4	5	11	2.17347	3.91768	4.92458	2.49666	4.16986	6.1475
Uncharacterized protein KIAA1211 OS=Mus musculus GN=Kiaa1211 PE=1 SV=3	K1211_MOUSE	Q5PR69	Uncharacterized protein KIAA1211	Kiaa1211	132 kDa	2	2	2	-1.01748	1.52098	3.42238	3.39874	-1.48968	-1.57462
L-2-hydroxyglutarate dehydrogenase, mitochondrial OS=Mus musculus GN=L2hgdh PE=1 SV=1	L2HDH_MOUSE	Q91YP0	L-2-hydroxyglutarate dehydrogenase, mitochondrial (EC 1.1.99.2) (Duranin)	L2hgdh	51 kDa	2	3	3	-1.38992	-1.00347	1.26138	-1.34723	1.19748	-1.37554
Protein shisa-7 OS=Mus musculus GN=Shisa7 PE=1 SV=3	SHSA7_MOUSE	Q8C3Q5	Protein shisa-7 (Protein shisa-6-like)	Shisa7	58 kDa	2	2	6	-1.30586	-1.32409	1.12896	-1.28788	-1.06807	-1.24401
ATP synthase subunit delta, mitochondrial OS=Mus musculus GN=Atp5d PE=1 SV=1	ATPD_MOUSE	Q9D3D9	ATP synthase subunit delta, mitochondrial (F-ATPase delta subunit)	Atp5d	18 kDa	2	3	18	-1.04247	-1.01396	-1.69349	-1.27456	-1.1487	-1
Cysteine--tRNA ligase, cytoplasmic OS=Mus musculus GN=Cars PE=1 SV=2	SYCC_MOUSE	Q9ER72	Cysteine--tRNA ligase, cytoplasmic (EC 6.1.1.16) (Cysteinyl-tRNA synthetase) (CysRS)	Cars	95 kDa	4	4	4	-1.31494	-1.05336	1.24401	-1.25266	-1.01045	1.02456
Transcription elongation regulator 1 OS=Mus musculus GN=Tcerg1 PE=1 SV=2	TCRG1_MOUSE	Q8CGF7	Transcription elongation regulator 1 (Formin-binding protein 28) (FBP 28) (TATA box-binding protein-associated factor 2S) (Transcription factor CA150) (p144)	Tcerg1 Taf2s	124 kDa	2	3	5	-1.23542	-1.09809	1.39959	-1.23971	1.05702	-1.08673
Protein phosphatase 1G OS=Mus musculus GN=Ppm1g PE=1 SV=3	PPM1G_MOUSE	Q61074	Protein phosphatase 1G (EC 3.1.3.16) (Fibroblast growth factor-inducible protein 13) (FIN13) (Protein phosphatase 1C) (Protein phosphatase 2C isoform gamma) (PP2C-gamma) (Protein phosphatase magnesium-dependent 1 gamma)	Ppm1g Fin13 Ppm1c	59 kDa	2	3	3	-1.32409	-1.00347	1.93858	-1.23542	-1.20999	-1.13682
F-box only protein 3 OS=Mus musculus GN=Fbxo3 PE=1 SV=1	FBX3_MOUSE	Q9DC63	F-box only protein 3	Fbxo3 Fba Fbx3	55 kDa	2	2	2	-1.03886	-1.09051	1.44894	-1.22264	-1.04247	-1.08673
Secretory carrier-associated membrane protein 3 OS=Mus musculus GN=Scamp3 PE=1 SV=3	SCAM3_MOUSE	O35609	Secretory carrier-associated membrane protein 3 (Secretory carrier membrane protein 3)	Scamp3	38 kDa	3	3	5	-1.17691	-1.21841	1.3333	-1.21841	1.00347	-1.20164
E3 ubiquitin-protein ligase HECTD3 OS=Mus musculus GN=Hectd3 PE=1 SV=2	HECD3_MOUSE	Q3U487	E3 ubiquitin-protein ligase HECTD3 (EC 6.3.2.-) (HECT domain-containing protein 3)	Hectd3	97 kDa	2	2	5	1.05336	1.01748	1.41912	-1.21841	-1.08298	-1.01748
Non-POU domain-containing octamer-binding protein OS=Mus musculus GN=Nono PE=1 SV=3	NONO_MOUSE	Q99K48	Non-POU domain-containing octamer-binding protein (NonO protein)	Nono	55 kDa	3	3	4	-1.32869	-1.13288	1.22264	-1.19748	-1.07177	-1.08673
Sn1-specific diacylglycerol lipase alpha OS=Mus musculus GN=Dagla PE=1 SV=2	DGLA_MOUSE	Q6WQJ1	Sn1-specific diacylglycerol lipase alpha (DGL-alpha) (EC 3.1.1.-) (Neural stem cell-derived dendrite regulator)	Dagla Kiaa0659 Nsddr	115 kDa	5	8	11	-1.17691	-1.04608	1.34257	-1.18921	-1.09429	-1.27456
E3 ubiquitin-protein ligase HECTD1 OS=Mus musculus GN=Hectd1 PE=1 SV=2	HECD1_MOUSE	Q69ZR2	E3 ubiquitin-protein ligase HECTD1 (EC 6.3.2.-) (HECT domain-containing protein 1) (Protein open mind)	Hectd1 Kiaa1131 Opm	290 kDa	2	2	2	-2.62079	-1.82766	1.40444	-1.18509	-1.10573	1.41912
Annexin A7 OS=Mus musculus GN=Anxa7 PE=1 SV=2	ANXA7_MOUSE	Q07076	Annexin A7 (Annexin VII) (Annexin-7) (Synexin)	Anxa7 Anx7	50 kDa	3	4	12	-1.1487	-1.18099	1.39474	-1.18099	-1.03526	-1.01396
RNA-binding protein Raly OS=Mus musculus GN=Raly PE=1 SV=3	RALY_MOUSE	Q64012	RNA-binding protein Raly (Maternally-expressed hnRNP C-related protein) (hnRNP associated with lethal yellow protein)	Raly Merc	33 kDa	2	2	4	-1.24833	-1.04247	1.50525	-1.17691	1.02456	-1.01748
Carbonic anhydrase-related protein OS=Mus musculus GN=Ca8 PE=1 SV=5	CAH8_MOUSE	P28651	Carbonic anhydrase-related protein (CARP) (Carbonic anhydrase VIII) (CA-VIII)	Ca8 Cals Cals1 Car8 Carp	33 kDa	4	6	24	-1.3333	-1.07549	-1.08298	-1.17691	-1.11342	-1.20999
Diphosphoinositol polyphosphate phosphohydrolase 1 OS=Mus musculus GN=Nudt3 PE=1 SV=1	NUDT3_MOUSE	Q9JI46	Diphosphoinositol polyphosphate phosphohydrolase 1 (DIPP-1) (muDIPP1) (EC 3.6.1.52) (Diadenosine 5',5'''-P1,P6-hexaphosphate hydrolase 1) (EC 3.6.1.-) (Nucleoside diphosphate-linked moiety X motif 3) (Nudix motif 3)	Nudt3 Dipp Dipp1	19 kDa	3	4	15	-1.05336	-1.09051	1.32409	-1.17691	-1.08298	-1.18509
Baculoviral IAP repeat-containing protein 6 OS=Mus musculus GN=Birc6 PE=1 SV=2	BIRC6_MOUSE	O88738	Baculoviral IAP repeat-containing protein 6 (EC 6.3.2.-) (BIR repeat-containing ubiquitin-conjugating enzyme) (BRUCE) (Ubiquitin-conjugating BIR domain enzyme apollon) (APOLLON)	Birc6 Kiaa1289	532 kDa	2	2	9	-1.03168	-1.30586	1.1607	-1.16878	-1.12117	-1.25266
CAP-Gly domain-containing linker protein 1 OS=Mus musculus GN=Clip1 PE=1 SV=1	CLIP1_MOUSE	Q922J3	CAP-Gly domain-containing linker protein 1 (Restin)	Clip1 Kiaa4046 Rsn	156 kDa	3	3	5	-1.30586	1.09809	1.73508	-1.16878	1.29684	1.53156
Glutamate receptor ionotropic, kainate 2 OS=Mus musculus GN=Grik2 PE=1 SV=4	GRIK2_MOUSE	P39087	Glutamate receptor ionotropic, kainate 2 (GluK2) (Glutamate receptor 6) (GluR-6) (GluR6) (Glutamate receptor beta-2) (GluR beta-2)	Grik2 Glur6	102 kDa	2	2	2	-1.30134	-1.08673	1.45397	-1.1607	1.03168	-1.09809
Cell division cycle 5-like protein OS=Mus musculus GN=Cdc5l PE=1 SV=2	CDC5L_MOUSE	Q6A068	Cell division cycle 5-like protein (Cdc5-like protein)	Cdc5l Kiaa0432	92 kDa	2	2	5	-1.47939	-1.18509	1.13682	-1.1607	-1.21841	-1.21841
Stromal membrane-associated protein 2 OS=Mus musculus GN=Smap2 PE=1 SV=1	SMAP2_MOUSE	Q7TN29	Stromal membrane-associated protein 2 (Stromal membrane-associated protein 1-like)	Smap2 Smap1l	47 kDa	5	5	11	-1.3333	-1.17691	1.23542	-1.1607	-1.02456	-1.18509
40S ribosomal protein S8 OS=Mus musculus GN=Rps8 PE=1 SV=2	RS8_MOUSE	P62242	40S ribosomal protein S8	Rps8	24 kDa	5	6	22	-1.01396	-1.01396	1.30134	-1.15669	-1.02811	1.00696
Glutamate receptor ionotropic, NMDA 2A OS=Mus musculus GN=Grin2a PE=1 SV=2	NMDE1_MOUSE	P35436	Glutamate receptor ionotropic, NMDA 2A (GluN2A) (Glutamate [NMDA] receptor subunit epsilon-1) (N-methyl D-aspartate receptor subtype 2A) (NMDAR2A) (NR2A)	Grin2a	165 kDa	2	2	2	1.06069	-1.57462	-1.41912	-1.15669	-1.55833	-1.26576
RUN domain-containing protein 3A OS=Mus musculus GN=Rundc3a PE=1 SV=1	RUN3A_MOUSE	O08576	RUN domain-containing protein 3A (Rap2-interacting protein 8) (RPIP-8)	Rundc3a Rap2ip Rpip8	50 kDa	2	2	2	1.06807	-1.16878	1.50004	-1.15669	1.04247	-1.08673
Chloride intracellular channel protein 4 OS=Mus musculus GN=Clic4 PE=1 SV=3	CLIC4_MOUSE	Q9QYB1	Chloride intracellular channel protein 4 (mc3s5/mtCLIC)	Clic4	29 kDa	5	6	9	-1.05702	-1.11729	1.36604	-1.15269	1.02456	-1.01045
Glutamate receptor ionotropic, delta-2 OS=Mus musculus GN=Grid2 PE=1 SV=1	GRID2_MOUSE	Q61625	Glutamate receptor ionotropic, delta-2 (GluD2) (GluR delta-2 subunit)	Grid2	113 kDa	5	5	5	-1.30586	-1.06807	-1.06807	-1.15269	-1.09809	-1.12117
Disco-interacting protein 2 homolog A OS=Mus musculus GN=Dip2a PE=1 SV=3	DIP2A_MOUSE	Q8BWT5	Disco-interacting protein 2 homolog A (DIP2 homolog A)	Dip2a Dip2 Kiaa0184	165 kDa	3	3	4	-1.04247	-1.05702	1.39474	-1.1487	-1.10191	-1.02811
Serine/arginine-rich splicing factor 2 OS=Mus musculus GN=Srsf2 PE=1 SV=4	SRSF2_MOUSE	Q62093	Serine/arginine-rich splicing factor 2 (Protein PR264) (Putative myelin regulatory factor 1) (MRF-1) (Splicing component, 35 kDa) (Splicing factor SC35) (SC-35) (Splicing factor, arginine/serine-rich 2)	Srsf2 Pr264 Sfrs10 Sfrs2	25 kDa	3	4	9	-1.36604	-1.10191	1.18921	-1.1487	1	-1.03526
Transmembrane protein 132A OS=Mus musculus GN=Tmem132a PE=1 SV=2	T132A_MOUSE	Q922P8	Transmembrane protein 132A (HSPA5-binding protein 1)	Tmem132a Kiaa1583	110 kDa	4	4	4	-1.31494	-1.22688	1.10573	-1.1487	-1.05702	-1.07923
DnaJ homolog subfamily B member 6 OS=Mus musculus GN=Dnajb6 PE=1 SV=4	DNJB6_MOUSE	O54946	DnaJ homolog subfamily B member 6 (Heat shock protein J2) (HSJ-2) (MRJ) (mDj4)	Dnajb6 Hsj2 Mrj	40 kDa	2	2	8	-1.10957	-1.03526	1.64718	-1.1487	-1.17283	-1.11729
Proteasome subunit beta type-2 OS=Mus musculus GN=Psmb2 PE=1 SV=1	PSB2_MOUSE	Q9R1P3	Proteasome subunit beta type-2 (EC 3.4.25.1) (Macropain subunit C7-I) (Multicatalytic endopeptidase complex subunit C7-I) (Proteasome component C7-I)	Psmb2	23 kDa	3	3	7	-1.15269	-1.11342	1.50004	-1.14076	-1.02811	-1.00696
Glypican-1 OS=Mus musculus GN=Gpc1 PE=1 SV=1	GPC1_MOUSE	Q9QZF2	Glypican-1 [Cleaved into: Secreted glypican-1]	Gpc1	61 kDa	3	3	6	-1.12896	1.02456	1.7593	-1.13682	-1.09051	-1.14472
Zinc finger CCCH domain-containing protein 15 OS=Mus musculus GN=Zc3h15 PE=1 SV=2	ZC3HF_MOUSE	Q3TIV5	Zinc finger CCCH domain-containing protein 15 (DRG family-regulatory protein 1) (Epo-immediate response gene protein FM22)	Zc3h15 Dfrp1	48 kDa	2	2	2	-1.06807	-1.07549	1.52098	-1.13288	-1.1487	-1.19748
Fructose-bisphosphate aldolase A OS=Mus musculus GN=Aldoa PE=1 SV=2	ALDOA_MOUSE	P05064	Fructose-bisphosphate aldolase A (EC 4.1.2.13) (Aldolase 1) (Muscle-type aldolase)	Aldoa Aldo1	39 kDa	14	28	233	-1.05702	-1.04247	-1.44393	-1.12896	-1.16878	-1.1607
Disintegrin and metalloproteinase domain-containing protein 11 OS=Mus musculus GN=Adam11 PE=1 SV=2	ADA11_MOUSE	Q9R1V4	Disintegrin and metalloproteinase domain-containing protein 11 (ADAM 11) (Metalloproteinase-like, disintegrin-like, and cysteine-rich protein) (MDC)	Adam11 Mdc	84 kDa	2	2	2	1.04972	-1.03526	1.36604	-1.12896	-1.04608	-1.06807
SWI/SNF complex subunit SMARCC2 OS=Mus musculus GN=Smarcc2 PE=1 SV=2	SMRC2_MOUSE	Q6PDG5	SWI/SNF complex subunit SMARCC2 (BRG1-associated factor 170) (BAF170) (SWI/SNF complex 170 kDa subunit) (SWI/SNF-related matrix-associated actin-dependent regulator of chromatin subfamily C member 2)	Smarcc2 Baf170	133 kDa	5	5	6	-1.10957	-1.08673	1.42405	-1.12506	-1.04972	-1.10191
ELKS/Rab6-interacting/CAST family member 1 OS=Mus musculus GN=Erc1 PE=1 SV=1	RB6I2_MOUSE	Q99MI1	ELKS/Rab6-interacting/CAST family member 1 (ERC-1) (CAZ-associated structural protein 2) (CAST2) (Rab6-interacting protein 2)	Erc1 Cast2 Kiaa1081 Rab6ip2	128 kDa	3	3	13	-1.04247	1.07177	1.39474	-1.12506	1.04972	1.04972
Glutaredoxin-related protein 5, mitochondrial OS=Mus musculus GN=Glrx5 PE=1 SV=2	GLRX5_MOUSE	Q80Y14	Glutaredoxin-related protein 5, mitochondrial (Monothiol glutaredoxin-5)	Glrx5	16 kDa	2	3	5	-1.19334	-1.13682	1.64148	-1.12117	-1.03886	-1.15269
Alanyl-tRNA editing protein Aarsd1 OS=Mus musculus GN=Aarsd1 PE=1 SV=2	AASD1_MOUSE	Q3THG9	Alanyl-tRNA editing protein Aarsd1 (Alanyl-tRNA deacylase alaX) (AlaX) (AlaXp-II) (Alanyl-tRNA synthetase domain-containing protein 1)	Aarsd1 Alax	45 kDa	2	2	7	-1.03168	-1.09051	1.32409	-1.11729	1.00696	-1.05702
Voltage-dependent P/Q-type calcium channel subunit alpha-1A OS=Mus musculus GN=Cacna1a PE=1 SV=2	CAC1A_MOUSE	P97445	Voltage-dependent P/Q-type calcium channel subunit alpha-1A (Brain calcium channel I) (BI) (Calcium channel, L type, alpha-1 polypeptide isoform 4) (Voltage-gated calcium channel subunit alpha Cav2.1)	Cacna1a Caca1a Cach4 Cacn3 Cacnl1a4 Ccha1a	268 kDa	4	4	4	-1.09051	-1.39959	1.18509	-1.11342	-1.23542	-1.21841
Lysophospholipid acyltransferase LPCAT4 OS=Mus musculus GN=Lpcat4 PE=1 SV=1	LPCT4_MOUSE	Q6NVG1	Lysophospholipid acyltransferase LPCAT4 (1-acylglycerol-3-phosphate O-acyltransferase 7) (1-AGP acyltransferase 7) (1-AGPAT 7) (1-acylglycerophosphocholine O-acyltransferase) (EC 2.3.1.23) (1-acylglycerophosphoserine O-acyltransferase) (EC 2.3.1.n6) (1-alkenylglycerophosphoethanolamine O-acyltransferase) (EC 2.3.1.121) (1-alkylglycerophosphocholine O-acetyltransferase) (EC 2.3.1.67) (Acyltransfer…	Lpcat4 Agpat7 Aytl3	57 kDa	3	3	5	-1.12896	-1.15269	1.36131	-1.11342	-1.00347	-1.1607
Hydroxyacylglutathione hydrolase-like protein OS=Mus musculus GN=Haghl PE=1 SV=1	HAGHL_MOUSE	Q9DB32	Hydroxyacylglutathione hydrolase-like protein (EC 3.1.2.-)	Haghl	31 kDa	2	2	3	-1.25701	-1.04247	1.51572	-1.10957	-1.00696	-1.12506
Annexin A3 OS=Mus musculus GN=Anxa3 PE=1 SV=4	ANXA3_MOUSE	O35639	Annexin A3 (35-alpha calcimedin) (Annexin III) (Annexin-3) (Lipocortin III) (Placental anticoagulant protein III) (PAP-III)	Anxa3 Anx3	36 kDa	4	6	10	-1.18509	-1.18509	1.55294	-1.10573	1.03886	1.12117
Peptidyl-glycine alpha-amidating monooxygenase OS=Mus musculus GN=Pam PE=1 SV=2	AMD_MOUSE	P97467	Peptidyl-glycine alpha-amidating monooxygenase (PAM) [Includes: Peptidylglycine alpha-hydroxylating monooxygenase (PHM) (EC 1.14.17.3); Peptidyl-alpha-hydroxyglycine alpha-amidating lyase (EC 4.3.2.5) (Peptidylamidoglycolate lyase) (PAL)]	Pam	109 kDa	2	2	2	-1.12117	-1.01045	1.36131	-1.10191	-1.07923	-1.02811
Phospholipase A-2-activating protein OS=Mus musculus GN=Plaa PE=1 SV=4	PLAP_MOUSE	P27612	Phospholipase A-2-activating protein (PLA2P) (PLAP)	Plaa Plap	87 kDa	2	2	3	-1.02456	-1.11342	1.52098	-1.09809	-1.09809	-1.03886
Iron-sulfur protein NUBPL OS=Mus musculus GN=Nubpl PE=1 SV=2	NUBPL_MOUSE	Q9CWD8	Iron-sulfur protein NUBPL (Nucleotide-binding protein-like)	Nubpl	34 kDa	3	3	4	1	-1.09429	1.32869	-1.09429	-1.03526	-1.17283
60S ribosomal protein L30 OS=Mus musculus GN=Rpl30 PE=1 SV=2	RL30_MOUSE	P62889	60S ribosomal protein L30	Rpl30	13 kDa	2	3	11	-1.16878	-1.13682	1.37078	-1.09051	-1.01748	-1.10573
Uncharacterized protein KIAA1107 OS=Mus musculus GN=Kiaa1107 PE=1 SV=5	K1107_MOUSE	Q80TK0	Uncharacterized protein KIAA1107	Kiaa1107	149 kDa	3	4	5	-1.09051	-1.08298	1.38032	-1.08673	1.01396	-1.02811
Prolyl endopeptidase-like OS=Mus musculus GN=Prepl PE=1 SV=1	PPCEL_MOUSE	Q8C167	Prolyl endopeptidase-like (EC 3.4.21.-) (Prolylendopeptidase-like)	Prepl Kiaa0436	83 kDa	3	3	5	-1.08673	1.01396	1.42405	-1.08673	1.12506	1.04972
Insulin-degrading enzyme OS=Mus musculus GN=Ide PE=1 SV=1	IDE_MOUSE	Q9JHR7	Insulin-degrading enzyme (EC 3.4.24.56) (Insulin protease) (Insulinase) (Insulysin)	Ide	118 kDa	2	2	4	1.01045	1.01045	1.42899	-1.08673	1.04972	-1.05702
Clathrin light chain A OS=Mus musculus GN=Clta PE=1 SV=2	CLCA_MOUSE	O08585	Clathrin light chain A (Lca)	Clta	26 kDa	4	6	23	1.14076	1.10957	-1.37554	-1.08298	1.01748	1.01045
Choline transporter-like protein 1 OS=Mus musculus GN=Slc44a1 PE=1 SV=3	CTL1_MOUSE	Q6X893	Choline transporter-like protein 1 (Solute carrier family 44 member 1) (CD antigen CD92)	Slc44a1 Cd92 Cdw92 Ctl1	73 kDa	3	4	8	-1.09051	1.01748	1.44894	-1.08298	1.01748	-1.05336
28S ribosomal protein S2, mitochondrial OS=Mus musculus GN=Mrps2 PE=1 SV=1	RT02_MOUSE	Q924T2	28S ribosomal protein S2, mitochondrial (MRP-S2) (S2mt)	Mrps2	32 kDa	2	2	3	-1.08298	-1.14472	1.30586	-1.07923	-1.04247	-1.24833
Transmembrane emp24 domain-containing protein 4 OS=Mus musculus GN=Tmed4 PE=1 SV=1	TMED4_MOUSE	Q8R1V4	Transmembrane emp24 domain-containing protein 4 (Endoplasmic reticulum stress-response protein 25) (ERS25) (p24 family protein alpha-3) (p24alpha3) (p26)	Tmed4 Ers25	26 kDa	3	3	3	-1.15269	-1.09051	1.35191	-1.07549	-1.07549	-1.12117
Cytochrome c oxidase subunit NDUFA4 OS=Mus musculus GN=Ndufa4 PE=1 SV=2	NDUA4_MOUSE	Q62425	Cytochrome c oxidase subunit NDUFA4	Ndufa4	9 kDa	4	7	56	1	-1.02811	-1.38511	-1.07549	-1.07549	-1.10573
Ganglioside-induced differentiation-associated protein 1 OS=Mus musculus GN=Gdap1 PE=1 SV=1	GDAP1_MOUSE	O88741	Ganglioside-induced differentiation-associated protein 1 (GDAP1)	Gdap1	41 kDa	4	5	6	-1.1487	-1.15669	1.41421	-1.06807	-1.05336	-1.00347
Interferon-induced GTP-binding protein Mx2 OS=Mus musculus GN=Mx2 PE=2 SV=2	MX2_MOUSE	Q9WVP9	Interferon-induced GTP-binding protein Mx2 (Myxovirus resistance protein 2)	Mx2	74 kDa	2	2	4	-1.10957	-1.04247	-1.31951	-1.06437	-1.07923	1.17283
L-lactate dehydrogenase B chain OS=Mus musculus GN=Ldhb PE=1 SV=2	LDHB_MOUSE	P16125	L-lactate dehydrogenase B chain (LDH-B) (EC 1.1.1.27) (LDH heart subunit) (LDH-H)	Ldhb Ldh-2 Ldh2	37 kDa	11	19	138	-1.06807	-1.09051	-1.32409	-1.06069	-1.09051	-1.04608
60S ribosomal protein L13 OS=Mus musculus GN=Rpl13 PE=1 SV=3	RL13_MOUSE	P47963	60S ribosomal protein L13 (A52)	Rpl13	24 kDa	5	6	18	-1.36131	-1.03886	1.15269	-1.05702	-1.19748	-1.27456
Neuroendocrine protein 7B2 OS=Mus musculus GN=Scg5 PE=1 SV=1	7B2_MOUSE	P12961	Neuroendocrine protein 7B2 (Secretogranin V) (Secretogranin-5) (Secretory granule endocrine protein I) [Cleaved into: N-terminal peptide; C-terminal peptide]	Scg5 Sgne-1 Sgne1	24 kDa	2	4	23	-1.04972	-1.07923	1.36604	-1.05702	1.02101	-1.02101
Synembryn-A OS=Mus musculus GN=Ric8a PE=1 SV=2	RIC8A_MOUSE	Q3TIR3	Synembryn-A (Protein Ric-8A)	Ric8a Ric8	60 kDa	3	3	6	-1.33793	-1.30134	1.17283	-1.05336	-1.06807	-1.12896
Neuronal-specific septin-3 OS=Mus musculus GN=Sept3 PE=1 SV=2	SEPT3_MOUSE	Q9Z1S5	Neuronal-specific septin-3	Sept3 Sep3	40 kDa	7	12	46	1.11729	1.04972	-1.31951	-1.04972	-1.02101	-1.01396
Actin-related protein 2/3 complex subunit 5 OS=Mus musculus GN=Arpc5 PE=1 SV=3	ARPC5_MOUSE	Q9CPW4	Actin-related protein 2/3 complex subunit 5 (Arp2/3 complex 16 kDa subunit) (p16-ARC)	Arpc5	16 kDa	3	4	7	-1.02101	1.01396	1.31039	-1.04608	1.01748	1.09051
Nuclear cap-binding protein subunit 1 OS=Mus musculus GN=Ncbp1 PE=1 SV=2	NCBP1_MOUSE	Q3UYV9	Nuclear cap-binding protein subunit 1 (80 kDa nuclear cap-binding protein) (CBP80) (NCBP 80 kDa subunit)	Ncbp1 Cbp80	92 kDa	2	3	6	1.07549	-1.16878	1.38032	-1.04608	-1.00347	-1.10573
Lysine--tRNA ligase OS=Mus musculus GN=Kars PE=1 SV=1	SYK_MOUSE	Q99MN1	Lysine--tRNA ligase (EC 6.1.1.6) (Lysyl-tRNA synthetase) (LysRS)	Kars	68 kDa	6	6	15	-1.02101	-1.04247	1.33793	-1.04247	-1.06437	-1.01396
Serine/threonine-protein kinase BRSK1 OS=Mus musculus GN=Brsk1 PE=1 SV=1	BRSK1_MOUSE	Q5RJI5	Serine/threonine-protein kinase BRSK1 (EC 2.7.11.1) (EC 2.7.11.26) (Brain-specific serine/threonine-protein kinase 1) (BR serine/threonine-protein kinase 1) (Serine/threonine-protein kinase SAD-B)	Brsk1 Gm1100 Sadb	85 kDa	3	4	11	-1.14472	-1.11342	1.34257	-1.04247	-1.12506	-1.23114
DnaJ homolog subfamily C member 11 OS=Mus musculus GN=Dnajc11 PE=1 SV=2	DJC11_MOUSE	Q5U458	DnaJ homolog subfamily C member 11	Dnajc11	63 kDa	3	4	8	-1.06807	-1.01045	1.41912	-1.04247	1.02811	-1.05702
Twinfilin-1 OS=Mus musculus GN=Twf1 PE=1 SV=2	TWF1_MOUSE	Q91YR1	Twinfilin-1 (Protein A6)	Twf1 Ptk9	40 kDa	3	5	8	-1.20164	-1.20164	1.32409	-1.04247	-1.01396	-1.08673
Ubiquitin-like modifier-activating enzyme 6 OS=Mus musculus GN=Uba6 PE=1 SV=1	UBA6_MOUSE	Q8C7R4	Ubiquitin-like modifier-activating enzyme 6 (Ubiquitin-activating enzyme 6) (Ubiquitin-activating enzyme E1-like protein 2) (E1-L2)	Uba6 Ube1l2	118 kDa	3	3	4	-1.12117	-1.10573	1.31494	-1.04247	1.07177	-1.09429
UDP-glucose:glycoprotein glucosyltransferase 1 OS=Mus musculus GN=Uggt1 PE=1 SV=4	UGGG1_MOUSE	Q6P5E4	UDP-glucose:glycoprotein glucosyltransferase 1 (UGT1) (EC 2.4.1.-) (UDP--Glc:glycoprotein glucosyltransferase) (UDP-glucose ceramide glucosyltransferase-like 1)	Uggt1 Gt Ugcgl1 Uggt Ugt1 Ugtr	176 kDa	4	4	7	-1.06437	-1.11729	1.34723	-1.04247	1.04972	-1.02101
Leucine-rich repeat-containing protein 40 OS=Mus musculus GN=Lrrc40 PE=1 SV=2	LRC40_MOUSE	Q9CRC8	Leucine-rich repeat-containing protein 40	Lrrc40	68 kDa	3	3	4	-1.02811	-1.09429	1.38511	-1.03886	-1.04608	1.10573
Methionine aminopeptidase 2 OS=Mus musculus GN=Metap2 PE=1 SV=1	MAP2_MOUSE	O08663	Methionine aminopeptidase 2 (MAP 2) (MetAP 2) (EC 3.4.11.18) (Initiation factor 2-associated 67 kDa glycoprotein) (p67) (p67eIF2) (Peptidase M)	Metap2 Mnpep P67eif2	53 kDa	4	5	9	-1.07923	1.02811	1.31951	-1.03886	-1.03886	1.06807
IQ motif and SEC7 domain-containing protein 2 OS=Mus musculus GN=Iqsec2 PE=1 SV=3	IQEC2_MOUSE	Q5DU25	IQ motif and SEC7 domain-containing protein 2	Iqsec2 Kiaa0522	162 kDa	10	13	27	-1.12117	-1.09809	1.34257	-1.03526	-1.00696	-1.18099
Macrophage migration inhibitory factor OS=Mus musculus GN=Mif PE=1 SV=2	MIF_MOUSE	P34884	Macrophage migration inhibitory factor (MIF) (EC 5.3.2.1) (Delayed early response protein 6) (DER6) (Glycosylation-inhibiting factor) (GIF) (L-dopachrome isomerase) (L-dopachrome tautomerase) (EC 5.3.3.12) (Phenylpyruvate tautomerase)	Mif	13 kDa	2	5	24	-1.02811	-1.18099	1.36604	-1.03168	-1.03886	-1.09051
Succinyl-CoA ligase [ADP/GDP-forming] subunit alpha, mitochondrial OS=Mus musculus GN=Suclg1 PE=1 SV=4	SUCA_MOUSE	Q9WUM5	Succinyl-CoA ligase [ADP/GDP-forming] subunit alpha, mitochondrial (EC 6.2.1.4) (EC 6.2.1.5) (Succinyl-CoA synthetase subunit alpha) (SCS-alpha)	Suclg1	36 kDa	3	6	20	1.00347	1.01045	-1.38992	-1.03168	-1.02456	-1.01748
Methylosome protein 50 OS=Mus musculus GN=Wdr77 PE=1 SV=1	MEP50_MOUSE	Q99J09	Methylosome protein 50 (MEP-50) (WD repeat-containing protein 77)	Wdr77 Mep50	37 kDa	2	2	4	1.1607	-1.27015	1.44894	-1.03168	-1.06069	-1.10573
Aldehyde dehydrogenase family 3 member B1 OS=Mus musculus GN=Aldh3b1 PE=1 SV=1	AL3B1_MOUSE	Q80VQ0	Aldehyde dehydrogenase family 3 member B1 (EC 1.2.1.5) (Aldehyde dehydrogenase 7)	Aldh3b1 Aldh7	52 kDa	3	3	3	-1.14076	-1.15669	1.39474	-1.03168	-1.01748	-1.15269
Ryanodine receptor 1 OS=Mus musculus GN=Ryr1 PE=1 SV=1	RYR1_MOUSE	E9PZQ0	Ryanodine receptor 1 (RYR-1) (RyR1) (Skeletal muscle calcium release channel) (Skeletal muscle ryanodine receptor) (Skeletal muscle-type ryanodine receptor) (Type 1 ryanodine receptor)	Ryr1	565 kDa	2	2	3	-1.04972	-1.07923	-1.32869	-1.03168	1.02456	-1.04608
Phosphoacetylglucosamine mutase OS=Mus musculus GN=Pgm3 PE=1 SV=1	AGM1_MOUSE	Q9CYR6	Phosphoacetylglucosamine mutase (PAGM) (EC 5.4.2.3) (Acetylglucosamine phosphomutase) (N-acetylglucosamine-phosphate mutase) (Phosphoglucomutase-3) (PGM 3)	Pgm3 Agm1 Pgm-3	59 kDa	2	3	3	1.00696	-1.17283	1.44393	-1.02811	-1.03526	-1.08673
Kinesin-like protein KIF1A OS=Mus musculus GN=Kif1a PE=1 SV=2	KIF1A_MOUSE	P33173	Kinesin-like protein KIF1A (Axonal transporter of synaptic vesicles)	Kif1a Atsv Kif1	192 kDa	9	11	14	-1.14472	-1.14472	1.36131	-1.02811	-1.04247	-1.23114
Kinesin-like protein KIF3A OS=Mus musculus GN=Kif3a PE=1 SV=2	KIF3A_MOUSE	P28741	Kinesin-like protein KIF3A (Microtubule plus end-directed kinesin motor 3A)	Kif3a Kif3	80 kDa	4	4	6	1.04608	-1.01045	1.38032	-1.02456	-1.01045	1.01045
Actin-binding LIM protein 3 OS=Mus musculus GN=Ablim3 PE=1 SV=2	ABLM3_MOUSE	Q69ZX8	Actin-binding LIM protein 3 (abLIM-3) (Actin-binding LIM protein family member 3)	Ablim3 Kiaa0843	78 kDa	2	2	5	-1.13288	-1.10191	1.56917	-1.02456	-1.05336	-1.21841
Zinc transporter ZIP10 OS=Mus musculus GN=Slc39a10 PE=1 SV=1	S39AA_MOUSE	Q6P5F6	Zinc transporter ZIP10 (Solute carrier family 39 member 10) (Zrt- and Irt-like protein 10) (ZIP-10)	Slc39a10 Kiaa1265 Zip10	94 kDa	3	4	4	1.03168	-1.14472	1.32409	-1.02101	1.05702	-1.02101
Histone H1.5 OS=Mus musculus GN=Hist1h1b PE=1 SV=2	H15_MOUSE	P43276	Histone H1.5 (H1 VAR.5) (H1b)	Hist1h1b H1f5	23 kDa	4	8	28	-1.11729	-1.02101	-1.37554	-1.01748	-1.11342	1.17691
Oxysterol-binding protein-related protein 6 OS=Mus musculus GN=Osbpl6 PE=1 SV=1	OSBL6_MOUSE	Q8BXR9	Oxysterol-binding protein-related protein 6 (ORP-6) (OSBP-related protein 6)	Osbpl6	109 kDa	4	4	4	1.12117	-1.07549	1.73508	-1.01396	1.04247	-1.03526
Sideroflexin-1 OS=Mus musculus GN=Sfxn1 PE=1 SV=3	SFXN1_MOUSE	Q99JR1	Sideroflexin-1	Sfxn1 F	36 kDa	6	8	30	-1.06437	-1.02811	1.33793	-1.01396	1.00696	-1.16473
[Pyruvate dehydrogenase [acetyl-transferring]]-phosphatase 1, mitochondrial OS=Mus musculus GN=Pdp1 PE=1 SV=1	PDP1_MOUSE	Q3UV70	[Pyruvate dehydrogenase [acetyl-transferring]]-phosphatase 1, mitochondrial (PDP 1) (EC 3.1.3.43) (Protein phosphatase 2C) (Pyruvate dehydrogenase phosphatase catalytic subunit 1) (PDPC 1)	Pdp1 Ppm2c	61 kDa	2	2	2	1.01748	-1.11342	1.45902	-1.01396	1.04972	-1.18921
Histone H2A.V OS=Mus musculus GN=H2afv PE=1 SV=3	H2AV_MOUSE	Q3THW5	Histone H2A.V (H2A.F/Z)	H2afv H2av	14 kDa	3	4	27	1.01748	-1.05336	-2.00694	-1.01045	-1.07549	1.18509
Protein FAM49B OS=Mus musculus GN=Fam49b PE=1 SV=1	FA49B_MOUSE	Q921M7	Protein FAM49B	Fam49b	37 kDa	11	19	39	-1.04608	-1.09051	1.31494	-1.00696	1.03526	-1.10957
Caytaxin OS=Mus musculus GN=Atcay PE=1 SV=1	ATCAY_MOUSE	Q8BHE3	Caytaxin	Atcay	42 kDa	4	5	15	-1.12896	-1.04608	1.53156	-1.00696	-1.03526	-1.13288
Cathepsin B OS=Mus musculus GN=Ctsb PE=1 SV=2	CATB_MOUSE	P10605	Cathepsin B (EC 3.4.22.1) (Cathepsin B1) [Cleaved into: Cathepsin B light chain; Cathepsin B heavy chain]	Ctsb	37 kDa	5	8	16	1.09429	1.11729	1.30134	-1.00696	1.02101	1.13288
Serine/threonine-protein kinase MRCK alpha OS=Mus musculus GN=Cdc42bpa PE=1 SV=2	MRCKA_MOUSE	Q3UU96	Serine/threonine-protein kinase MRCK alpha (EC 2.7.11.1) (CDC42-binding protein kinase alpha)	Cdc42bpa Kiaa0451	196 kDa	2	2	6	-1.14472	-1.01045	1.53156	-1.00696	-1.07923	-1.27456
Numb-like protein OS=Mus musculus GN=Numbl PE=1 SV=3	NUMBL_MOUSE	O08919	Numb-like protein	Numbl Nbl	64 kDa	5	8	14	-1.01045	-1.06069	1.34257	1	-1.02101	-1.04247
Dynactin subunit 4 OS=Mus musculus GN=Dctn4 PE=1 SV=1	DCTN4_MOUSE	Q8CBY8	Dynactin subunit 4 (Dynactin subunit p62)	Dctn4	53 kDa	4	4	5	1.02456	-1.01748	1.38992	1	1.05702	1.00696
ATP synthase subunit gamma, mitochondrial OS=Mus musculus GN=Atp5c1 PE=1 SV=1	ATPG_MOUSE	Q91VR2	ATP synthase subunit gamma, mitochondrial (F-ATPase gamma subunit)	Atp5c1	33 kDa	6	9	33	1.07923	1.03526	-1.72907	1.00347	-1.01748	-1.00347
Guanine nucleotide-binding protein G(I)/G(S)/G(O) subunit gamma-7 OS=Mus musculus GN=Gng7 PE=1 SV=2	GBG7_MOUSE	Q61016	Guanine nucleotide-binding protein G(I)/G(S)/G(O) subunit gamma-7	Gng7 Gngt7	7 kDa	2	4	11	-1.06437	1.02811	1.32869	1.00347	1.03168	1.02456
Heterogeneous nuclear ribonucleoprotein A0 OS=Mus musculus GN=Hnrnpa0 PE=1 SV=1	ROA0_MOUSE	Q9CX86	Heterogeneous nuclear ribonucleoprotein A0 (hnRNP A0)	Hnrnpa0 Hnrpa0	31 kDa	3	3	25	-1.04608	-1.06069	1.38992	1.01045	-1.03886	-1.06807
Serine/threonine-protein phosphatase 6 regulatory subunit 2 OS=Mus musculus GN=Ppp6r2 PE=1 SV=1	PP6R2_MOUSE	Q8R3Q2	Serine/threonine-protein phosphatase 6 regulatory subunit 2 (SAPS domain family member 2)	Ppp6r2 Kiaa0685 Pp6r2 Saps2	100 kDa	2	3	7	-1.02456	1.03168	1.44894	1.01045	-1.00347	-1.13682
Multidrug resistance protein 1B OS=Mus musculus GN=Abcb1b PE=1 SV=1	MDR1B_MOUSE	P06795	Multidrug resistance protein 1B (EC 3.6.3.44) (ATP-binding cassette sub-family B member 1B) (P-glycoprotein 1) (CD antigen CD243)	Abcb1b Abcb1 Mdr1 Mdr1b Pgy1 Pgy1-1	141 kDa	2	2	2	-1.10957	-1.13288	1.42405	1.01045	1.00347	1.01748
Endonuclease domain-containing 1 protein OS=Mus musculus GN=Endod1 PE=1 SV=2	ENDD1_MOUSE	Q8C522	Endonuclease domain-containing 1 protein (EC 3.1.30.-)	Endod1 Kiaa0830	55 kDa	5	5	14	-1.15269	-1.07549	1.41912	1.01396	-1.02101	-1.07177
Matrin-3 OS=Mus musculus GN=Matr3 PE=1 SV=1	MATR3_MOUSE	Q8K310	Matrin-3	Matr3	95 kDa	9	11	29	-1.03886	-1.15269	1.31494	1.01396	1.04247	-1.05702
Protein EFR3 homolog B OS=Mus musculus GN=Efr3b PE=1 SV=2	EFR3B_MOUSE	Q6ZQ18	Protein EFR3 homolog B	Efr3b Kiaa0953	92 kDa	5	5	6	-1.15269	-1.02456	1.40932	1.01396	1.04247	-1.10957
Purine nucleoside phosphorylase OS=Mus musculus GN=Pnp PE=1 SV=2	PNPH_MOUSE	P23492	Purine nucleoside phosphorylase (PNP) (EC 2.4.2.1) (Inosine phosphorylase) (Inosine-guanosine phosphorylase)	Pnp Np Pnp1	32 kDa	2	2	2	-1.26576	-1.04247	1.49485	1.01396	1.17283	1.07923
Tapasin OS=Mus musculus GN=Tapbp PE=1 SV=2	TPSN_MOUSE	Q9R233	Tapasin (TPN) (TPSN) (TAP-associated protein) (TAP-binding protein)	Tapbp Tapa	50 kDa	2	2	4	-1.14076	1.16473	1.86607	1.02101	1.26576	1.56917
Vesicular integral-membrane protein VIP36 OS=Mus musculus GN=Lman2 PE=1 SV=2	LMAN2_MOUSE	Q9DBH5	Vesicular integral-membrane protein VIP36 (Lectin mannose-binding 2) (Vesicular integral-membrane protein 36) (VIP36)	Lman2	40 kDa	3	4	5	-1.07549	-1.05336	2.10672	1.02456	1.04608	-1.00347
Guanosine-3',5'-bis(diphosphate) 3'-pyrophosphohydrolase MESH1 OS=Mus musculus GN=Hddc3 PE=1 SV=1	MESH1_MOUSE	Q9D114	Guanosine-3',5'-bis(diphosphate) 3'-pyrophosphohydrolase MESH1 (EC 3.1.7.2) (HD domain-containing protein 3) (Metazoan SpoT homolog 1) (MESH1) (Penta-phosphate guanosine-3'-pyrophosphohydrolase) ((ppGpp)ase)	Hddc3 Mesh1	20 kDa	2	4	8	-1.13682	-1.01748	1.40932	1.02456	-1.03168	-1.05336
DnaJ homolog subfamily A member 3, mitochondrial OS=Mus musculus GN=Dnaja3 PE=1 SV=1	DNJA3_MOUSE	Q99M87	DnaJ homolog subfamily A member 3, mitochondrial (DnaJ protein Tid-1) (mTid-1) (Tumorous imaginal discs protein Tid56 homolog)	Dnaja3 Tid1	52 kDa	4	4	7	1.00696	-1.02101	1.43396	1.02456	-1.01045	-1.04608
RIMS-binding protein 2 OS=Mus musculus GN=Rimbp2 PE=1 SV=3	RIMB2_MOUSE	Q80U40	RIMS-binding protein 2 (RIM-BP2)	Rimbp2 Kiaa0318 Rbp2	118 kDa	2	3	3	-1.12506	1.02101	1.56917	1.02456	1.01045	-1.08298
von Willebrand factor A domain-containing protein 8 OS=Mus musculus GN=Vwa8 PE=1 SV=2	VWA8_MOUSE	Q8CC88	von Willebrand factor A domain-containing protein 8	Vwa8 Kiaa0564	213 kDa	3	3	6	-1.02101	-1.07177	1.31039	1.02811	1.04972	-1.10191
Receptor-type tyrosine-protein phosphatase alpha OS=Mus musculus GN=Ptpra PE=1 SV=3	PTPRA_MOUSE	P18052	Receptor-type tyrosine-protein phosphatase alpha (Protein-tyrosine phosphatase alpha) (R-PTP-alpha) (EC 3.1.3.48) (LCA-related phosphatase) (PTPTY-28)	Ptpra Lrp Ptpa	94 kDa	4	5	11	-1.01396	1.02811	1.32869	1.02811	1.08673	1.14076
Formin-binding protein 1 OS=Mus musculus GN=Fnbp1 PE=1 SV=2	FNBP1_MOUSE	Q80TY0	Formin-binding protein 1 (Formin-binding protein 17)	Fnbp1 Fbp17 Kiaa0554	71 kDa	2	3	4	-1.08673	1.04247	1.43396	1.02811	-1.06437	-1.40444
40S ribosomal protein S14 OS=Mus musculus GN=Rps14 PE=1 SV=3	RS14_MOUSE	P62264	40S ribosomal protein S14	Rps14	16 kDa	3	4	10	1.00347	-1.11342	1.74715	1.02811	-1.03526	1
39S ribosomal protein L12, mitochondrial OS=Mus musculus GN=Mrpl12 PE=1 SV=2	RM12_MOUSE	Q9DB15	39S ribosomal protein L12, mitochondrial (L12mt) (MRP-L12)	Mrpl12 Rpml12	22 kDa	2	2	2	1.17691	-1.01045	1.52098	1.02811	1.06437	1.01396
Integral membrane protein 2B OS=Mus musculus GN=Itm2b PE=1 SV=1	ITM2B_MOUSE	O89051	Integral membrane protein 2B (Immature BRI2) (imBRI2) (Protein E25B) (Transmembrane protein BRI) (Bri) [Cleaved into: BRI2, membrane form (Mature BRI2) (mBRI2); BRI2 intracellular domain (BRI2 ICD); BRI2C, soluble form; Bri23 peptide (Bri2-23) (ABri23) (C-terminal peptide) (P23 peptide)]	Itm2b	30 kDa	5	5	6	1.01396	1.03526	1.30134	1.03168	1.16878	1.21841
Adhesion G protein-coupled receptor L1 OS=Mus musculus GN=Adgrl1 PE=1 SV=2	AGRL1_MOUSE	Q80TR1	Adhesion G protein-coupled receptor L1 (Calcium-independent alpha-latrotoxin receptor 1) (CIRL-1) (Latrophilin-1) (Lectomedin-2)	Adgrl1 Kiaa0821 Lec2 Lphn1	162 kDa	2	2	2	-1.04608	-1.16878	1.48968	1.03168	-1.02456	-1.12117
Tryptophan--tRNA ligase, cytoplasmic OS=Mus musculus GN=Wars PE=1 SV=2	SYWC_MOUSE	P32921	Tryptophan--tRNA ligase, cytoplasmic (EC 6.1.1.2) (Tryptophanyl-tRNA synthetase) (TrpRS) [Cleaved into: T1-TrpRS; T2-TrpRS]	Wars Wrs	54 kDa	6	7	15	1.05336	1.08298	1.54221	1.03526	1.12506	1.21419
60S ribosomal protein L12 OS=Mus musculus GN=Rpl12 PE=1 SV=2	RL12_MOUSE	P35979	60S ribosomal protein L12	Rpl12	18 kDa	5	7	15	-1.04247	-1.02811	1.31039	1.03526	-1.00696	-1.07923
NudC domain-containing protein 3 OS=Mus musculus GN=Nudcd3 PE=1 SV=3	NUDC3_MOUSE	Q8R1N4	NudC domain-containing protein 3	Nudcd3 Kiaa1068	41 kDa	5	5	7	-1.42899	-1.15269	1.25266	1.03526	1.04972	-1.05702
Guanine nucleotide-binding protein G(I)/G(S)/G(O) subunit gamma-13 OS=Mus musculus GN=Gng13 PE=1 SV=1	GBG13_MOUSE	Q9JMF3	Guanine nucleotide-binding protein G(I)/G(S)/G(O) subunit gamma-13	Gng13	8 kDa	3	5	16	-1.04608	1.01045	-1.3333	1.03526	-1.01396	1.07923
Leucine-rich repeat and immunoglobulin-like domain-containing nogo receptor-interacting protein 1 OS=Mus musculus GN=Lingo1 PE=1 SV=1	LIGO1_MOUSE	Q9D1T0	Leucine-rich repeat and immunoglobulin-like domain-containing nogo receptor-interacting protein 1 (Leucine-rich repeat neuronal protein 1) (Leucine-rich repeat neuronal protein 6A)	Lingo1 Lern1 Lrrn6a	69 kDa	6	7	14	-1.17691	-1.08298	1.50004	1.04247	-1.00696	-1.13288
EH domain-containing protein 4 OS=Mus musculus GN=Ehd4 PE=1 SV=1	EHD4_MOUSE	Q9EQP2	EH domain-containing protein 4 (PAST homolog 2) (mPAST2)	Ehd4 Past2	61 kDa	2	2	2	1.06807	1.09809	1.32409	1.04972	1.19748	1.04972
NAD kinase 2, mitochondrial OS=Mus musculus GN=Nadk2 PE=1 SV=2	NAKD2_MOUSE	Q8C5H8	NAD kinase 2, mitochondrial (EC 2.7.1.23) (Mitochondrial NAD kinase) (NAD kinase domain-containing protein 1, mitochondrial)	Nadk2 Mnadk Nadkd1	51 kDa	4	5	12	-1.11729	-1.11729	1.33793	1.05336	1.05336	-1.20999
Protein argonaute-2 OS=Mus musculus GN=Ago2 PE=1 SV=3	AGO2_MOUSE	Q8CJG0	Protein argonaute-2 (Argonaute2) (mAgo2) (EC 3.1.26.n2) (Argonaute RISC catalytic component 2) (Eukaryotic translation initiation factor 2C 2) (eIF-2C 2) (eIF2C 2) (Piwi/argonaute family protein meIF2C2) (Protein slicer)	Ago2 Eif2c2 Kiaa4215	97 kDa	5	5	5	-1.01748	-1.05336	1.3333	1.05336	1.06807	-1.01045
5'(3')-deoxyribonucleotidase, mitochondrial OS=Mus musculus GN=Nt5m PE=1 SV=1	NT5M_MOUSE	Q8VCE6	5'(3')-deoxyribonucleotidase, mitochondrial (5',3'-nucleotidase, mitochondrial) (EC 3.1.3.-) (Deoxy-5'-nucleotidase 2) (dNT-2)	Nt5m Dnt2	26 kDa	3	4	5	-1.13682	1.1607	1.69937	1.05702	1.00696	-1.06437
Thymidylate kinase OS=Mus musculus GN=Dtymk PE=1 SV=2	KTHY_MOUSE	P97930	Thymidylate kinase (EC 2.7.4.9) (dTMP kinase)	Dtymk Tmk	24 kDa	2	2	2	1.09051	-1.06069	1.31494	1.05702	-1.02101	-1.07177
Argininosuccinate synthase OS=Mus musculus GN=Ass1 PE=1 SV=1	ASSY_MOUSE	P16460	Argininosuccinate synthase (EC 6.3.4.5) (Citrulline--aspartate ligase)	Ass1 Ass	47 kDa	6	8	12	1.07177	1.00696	1.43396	1.06069	1.04608	1.03168
Trifunctional purine biosynthetic protein adenosine-3 OS=Mus musculus GN=Gart PE=1 SV=3	PUR2_MOUSE	Q64737	Trifunctional purine biosynthetic protein adenosine-3 [Includes: Phosphoribosylamine--glycine ligase (EC 6.3.4.13) (Glycinamide ribonucleotide synthetase) (GARS) (Phosphoribosylglycinamide synthetase); Phosphoribosylformylglycinamidine cyclo-ligase (EC 6.3.3.1) (AIR synthase) (AIRS) (Phosphoribosyl-aminoimidazole synthetase); Phosphoribosylglycinamide formyltransferase (EC 2.1.2.2) (5'-phosphorib…	Gart	108 kDa	3	4	4	-1.06437	-1.04972	1.3566	1.06437	-1.04247	-1.20581
Elongation factor G, mitochondrial OS=Mus musculus GN=Gfm1 PE=1 SV=1	EFGM_MOUSE	Q8K0D5	Elongation factor G, mitochondrial (EF-Gmt) (Elongation factor G 1, mitochondrial) (mEF-G 1) (Elongation factor G1)	Gfm1 Efg Efg1 Gfm	84 kDa	3	4	6	1.00696	-1.03526	1.33793	1.06807	-1.08298	-1.18509
Peptidyl-prolyl cis-trans isomerase FKBP4 OS=Mus musculus GN=Fkbp4 PE=1 SV=5	FKBP4_MOUSE	P30416	Peptidyl-prolyl cis-trans isomerase FKBP4 (PPIase FKBP4) (EC 5.2.1.8) (52 kDa FK506-binding protein) (52 kDa FKBP) (FKBP-52) (59 kDa immunophilin) (p59) (FK506-binding protein 4) (FKBP-4) (FKBP59) (HSP-binding immunophilin) (HBI) (Immunophilin FKBP52) (Rotamase) [Cleaved into: Peptidyl-prolyl cis-trans isomerase FKBP4, N-terminally processed]	Fkbp4 Fkpb52	52 kDa	5	5	11	1.05702	1.00696	1.30134	1.07177	1.08673	1.09429
Transmembrane protein 126A OS=Mus musculus GN=Tmem126a PE=1 SV=1	T126A_MOUSE	Q9D8Y1	Transmembrane protein 126A	Tmem126a	22 kDa	2	2	5	-1.06807	1.01045	1.50004	1.07177	-1.04972	-1.06437
Neutral cholesterol ester hydrolase 1 OS=Mus musculus GN=Nceh1 PE=1 SV=1	NCEH1_MOUSE	Q8BLF1	Neutral cholesterol ester hydrolase 1 (NCEH) (EC 3.1.1.-) (Arylacetamide deacetylase-like 1) (Chlorpyrifos oxon-binding protein) (CPO-BP)	Nceh1 Aadacl1 Kiaa1363	46 kDa	7	9	24	1.09429	1.02811	1.31039	1.07549	1.01045	1.06807
Tight junction protein ZO-2 OS=Mus musculus GN=Tjp2 PE=1 SV=2	ZO2_MOUSE	Q9Z0U1	Tight junction protein ZO-2 (Tight junction protein 2) (Zona occludens protein 2) (Zonula occludens protein 2)	Tjp2 Zo2	131 kDa	3	3	5	-1.20999	-1.06069	1.74715	1.07549	1.10573	-1.13682
Signal-induced proliferation-associated 1-like protein 1 OS=Mus musculus GN=Sipa1l1 PE=1 SV=2	SI1L1_MOUSE	Q8C0T5	Signal-induced proliferation-associated 1-like protein 1 (SIPA1-like protein 1)	Sipa1l1 Kiaa0440	197 kDa	4	4	4	-1.13288	1.02811	1.31039	1.07923	1.10191	1.07923
Connector enhancer of kinase suppressor of ras 2 OS=Mus musculus GN=Cnksr2 PE=1 SV=1	CNKR2_MOUSE	Q80YA9	Connector enhancer of kinase suppressor of ras 2 (Connector enhancer of KSR 2) (CNK homolog protein 2) (CNK2)	Cnksr2 Kiaa0902	117 kDa	4	4	4	1.03168	-1.15269	1.42899	1.07923	-1.02811	-1.22264
TOM1-like protein 2 OS=Mus musculus GN=Tom1l2 PE=1 SV=1	TM1L2_MOUSE	Q5SRX1	TOM1-like protein 2 (Target of Myb-like protein 2)	Tom1l2	56 kDa	5	5	9	1.03526	-1.08673	1.40444	1.08298	-1.06807	-1.11342
Neural cell adhesion molecule L1-like protein OS=Mus musculus GN=Chl1 PE=1 SV=2	NCHL1_MOUSE	P70232	Neural cell adhesion molecule L1-like protein (Cell adhesion molecule with homology to L1CAM) (Chl1-like protein) (Close homolog of L1) [Cleaved into: Processed neural cell adhesion molecule L1-like protein]	Chl1 Call	135 kDa	5	5	6	1	-1.08673	1.49485	1.09051	1.04608	-1.01748
Cullin-1 OS=Mus musculus GN=Cul1 PE=1 SV=1	CUL1_MOUSE	Q9WTX6	Cullin-1 (CUL-1)	Cul1	90 kDa	3	3	5	-1.23971	1.02811	1.36604	1.09051	-1.18509	-1.20999
Copine-7 OS=Mus musculus GN=Cpne7 PE=1 SV=1	CPNE7_MOUSE	Q0VE82	Copine-7 (Copine VII)	Cpne7	62 kDa	4	5	12	1.12506	1.00696	1.31039	1.09809	-1.03168	-1.14472
Membrane-associated guanylate kinase, WW and PDZ domain-containing protein 2 OS=Mus musculus GN=Magi2 PE=1 SV=2	MAGI2_MOUSE	Q9WVQ1	Membrane-associated guanylate kinase, WW and PDZ domain-containing protein 2 (Activin receptor-interacting protein 1) (Acvrip1) (Atrophin-1-interacting protein 1) (AIP-1) (Membrane-associated guanylate kinase inverted 2) (MAGI-2)	Magi2 Acvrinp1 Aip1 Arip1	141 kDa	2	2	2	-1.02811	-1.10191	1.41421	1.09809	1.03168	-1.09809
Ubiquitin carboxyl-terminal hydrolase isozyme L3 OS=Mus musculus GN=Uchl3 PE=1 SV=2	UCHL3_MOUSE	Q9JKB1	Ubiquitin carboxyl-terminal hydrolase isozyme L3 (UCH-L3) (EC 3.4.19.12) (Ubiquitin thioesterase L3)	Uchl3	26 kDa	2	2	3	1.15269	1.21841	1.67597	1.10191	-1.01396	-1.01396
ATP-dependent DNA helicase Q5 OS=Mus musculus GN=Recql5 PE=1 SV=1	RECQ5_MOUSE	Q8VID5	ATP-dependent DNA helicase Q5 (EC 3.6.4.12) (DNA helicase, RecQ-like type 5) (RecQ5) (RECQL5beta) (RecQ protein-like 5)	Recql5	108 kDa	3	3	3	-1.10573	-1.09809	1.46917	1.10957	-1.50525	-1.23971
Myristoylated alanine-rich C-kinase substrate OS=Mus musculus GN=Marcks PE=1 SV=2	MARCS_MOUSE	P26645	Myristoylated alanine-rich C-kinase substrate (MARCKS)	Marcks Macs	30 kDa	6	10	75	1.02456	-1.07549	-1.67597	1.10957	-1.16473	1.05702
Arginine--tRNA ligase, cytoplasmic OS=Mus musculus GN=Rars PE=1 SV=2	SYRC_MOUSE	Q9D0I9	Arginine--tRNA ligase, cytoplasmic (EC 6.1.1.19) (Arginyl-tRNA synthetase) (ArgRS)	Rars	76 kDa	7	8	10	1.09809	-1.00347	1.35191	1.10957	1.17283	1.20581
NADH dehydrogenase [ubiquinone] 1 beta subcomplex subunit 6 OS=Mus musculus GN=Ndufb6 PE=1 SV=3	NDUB6_MOUSE	Q3UIU2	NADH dehydrogenase [ubiquinone] 1 beta subcomplex subunit 6 (Complex I-B17) (CI-B17) (NADH-ubiquinone oxidoreductase B17 subunit)	Ndufb6 Gm137	16 kDa	3	4	17	-1.05336	-1.35191	1.40932	1.11729	-1.05702	-1.16473
Apoptotic chromatin condensation inducer in the nucleus OS=Mus musculus GN=Acin1 PE=1 SV=3	ACINU_MOUSE	Q9JIX8	Apoptotic chromatin condensation inducer in the nucleus (Acinus)	Acin1 Acinus	151 kDa	3	3	9	1.13682	1.14472	1.41912	1.11729	1.08673	-1.00696
Mitochondrial import receptor subunit TOM34 OS=Mus musculus GN=Tomm34 PE=1 SV=1	TOM34_MOUSE	Q9CYG7	Mitochondrial import receptor subunit TOM34 (Translocase of outer membrane 34 kDa subunit)	Tomm34	34 kDa	3	3	4	-1.08673	-1.17283	1.30134	1.12506	-1.04972	-1.05702
Nectin-1 OS=Mus musculus GN=Pvrl1 PE=1 SV=3	PVRL1_MOUSE	Q9JKF6	Nectin-1 (Herpes virus entry mediator C) (Herpesvirus entry mediator C) (HveC) (Poliovirus receptor-related protein 1) (CD antigen CD111)	Pvrl1 Hvec Prr1	57 kDa	3	3	4	1.03886	-1.09051	1.42899	1.12896	1.08298	-1.15269
Calcium-dependent secretion activator 2 OS=Mus musculus GN=Cadps2 PE=1 SV=2	CAPS2_MOUSE	Q8BYR5	Calcium-dependent secretion activator 2 (Calcium-dependent activator protein for secretion 2) (CAPS-2)	Cadps2 Caps2	148 kDa	6	6	42	1.01748	1.00347	1.38032	1.12896	1.02456	1.01045
Pyridoxal kinase OS=Mus musculus GN=Pdxk PE=1 SV=1	PDXK_MOUSE	Q8K183	Pyridoxal kinase (EC 2.7.1.35) (Pyridoxine kinase)	Pdxk Pkh	35 kDa	8	10	16	1.08673	-1.07177	1.31039	1.13288	1.10191	-1.22264
182 kDa tankyrase-1-binding protein OS=Mus musculus GN=Tnks1bp1 PE=1 SV=2	TB182_MOUSE	P58871	182 kDa tankyrase-1-binding protein	Tnks1bp1 Kiaa1741 Tab182	182 kDa	7	8	8	-1.10573	-1.06069	1.48968	1.13682	1.15269	1.11342
Protein arginine N-methyltransferase 5 OS=Mus musculus GN=Prmt5 PE=1 SV=3	ANM5_MOUSE	Q8CIG8	Protein arginine N-methyltransferase 5 (EC 2.1.1.-) (Histone-arginine N-methyltransferase PRMT5) (EC 2.1.1.125) (Jak-binding protein 1) (Shk1 kinase-binding protein 1 homolog) (SKB1 homolog)	Prmt5 Jbp1 Skb1	73 kDa	4	4	7	1.01748	1.00347	1.31494	1.14076	-1.07177	-1.06437
E3 ubiquitin-protein ligase TRIM9 OS=Mus musculus GN=Trim9 PE=1 SV=2	TRIM9_MOUSE	Q8C7M3	E3 ubiquitin-protein ligase TRIM9 (EC 6.3.2.-) (Tripartite motif-containing protein 9)	Trim9 Kiaa0282	91 kDa	4	6	8	-1.13682	1.06807	1.38992	1.1487	-1.02811	-1.18921
Disco-interacting protein 2 homolog B OS=Mus musculus GN=Dip2b PE=1 SV=1	DIP2B_MOUSE	Q3UH60	Disco-interacting protein 2 homolog B (DIP2 homolog B)	Dip2b Kiaa1463	171 kDa	2	2	4	-1.12506	-1.18921	1.40444	1.1487	1	-1.17283
Tyrosine-protein phosphatase non-receptor type 11 OS=Mus musculus GN=Ptpn11 PE=1 SV=2	PTN11_MOUSE	P35235	Tyrosine-protein phosphatase non-receptor type 11 (EC 3.1.3.48) (Protein-tyrosine phosphatase SYP) (SH-PTP2) (SHP-2) (Shp2)	Ptpn11	68 kDa	4	4	9	1.02456	-1.01045	1.35191	1.15669	-1.01396	-1.00696
Serine/threonine-protein kinase PAK 2 OS=Mus musculus GN=Pak2 PE=1 SV=1	PAK2_MOUSE	Q8CIN4	Serine/threonine-protein kinase PAK 2 (EC 2.7.11.1) (Gamma-PAK) (p21-activated kinase 2) (PAK-2) [Cleaved into: PAK-2p27; PAK-2p34]	Pak2	58 kDa	5	8	19	-1.00347	1.03886	1.31494	1.1607	1.07549	1.06069
Ras-related protein Rab-5C OS=Mus musculus GN=Rab5c PE=1 SV=2	RAB5C_MOUSE	P35278	Ras-related protein Rab-5C	Rab5c	23 kDa	2	3	29	-1.06069	-1.09051	1.56374	1.1607	-1.01045	1.02456
Iron-sulfur cluster assembly 1 homolog, mitochondrial OS=Mus musculus GN=Isca1 PE=2 SV=1	ISCA1_MOUSE	Q9D924	Iron-sulfur cluster assembly 1 homolog, mitochondrial (HESB-like domain-containing protein 2) (Iron-sulfur assembly protein IscA)	Isca1 Hbld2	14 kDa	3	3	3	1.15269	1.10573	1.64148	1.1607	1.05336	1.07549
Histone H4 OS=Mus musculus GN=Hist1h4a PE=1 SV=2	H4_MOUSE	P62806	Histone H4	Hist1h4a; Hist1h4b H4-53; Hist1h4c H4-12; Hist1h4d; Hist1h4f; Hist1h4h; Hist1h4i; Hist1h4j; Hist1h4k; Hist1h4m; Hist2h4a Hist2h4; Hist4h4	11 kDa	6	13	165	1.00347	1.04608	-1.32409	1.16473	-1.06437	1.10191
GTP-binding protein SAR1a OS=Mus musculus GN=Sar1a PE=1 SV=1	SAR1A_MOUSE	P36536	GTP-binding protein SAR1a	Sar1a Sara Sara1	22 kDa	2	3	8	-1.01748	1.03168	1.61888	1.16473	-1.03526	-1.13288
Signal transducer and activator of transcription 2 OS=Mus musculus GN=Stat2 PE=1 SV=1	STAT2_MOUSE	Q9WVL2	Signal transducer and activator of transcription 2	Stat2	105 kDa	2	2	3	1.00696	1.54756	4.02782	1.17283	2.04202	2.86791
Inosine triphosphate pyrophosphatase OS=Mus musculus GN=Itpa PE=1 SV=2	ITPA_MOUSE	Q9D892	Inosine triphosphate pyrophosphatase (ITPase) (Inosine triphosphatase) (EC 3.6.1.19) (Non-canonical purine NTP pyrophosphatase) (Non-standard purine NTP pyrophosphatase) (Nucleoside-triphosphate diphosphatase) (Nucleoside-triphosphate pyrophosphatase) (NTPase)	Itpa	22 kDa	2	2	4	1.10573	1.06807	1.40932	1.18099	1.05702	1.02811
Programmed cell death protein 6 OS=Mus musculus GN=Pdcd6 PE=1 SV=2	PDCD6_MOUSE	P12815	Programmed cell death protein 6 (ALG-257) (PMP41) (Probable calcium-binding protein ALG-2)	Pdcd6 Alg2	22 kDa	3	3	4	1.18509	1.16878	1.61888	1.18509	1.23542	1.20164
DENN domain-containing protein 4B OS=Mus musculus GN=Dennd4b PE=1 SV=2	DEN4B_MOUSE	Q3U1Y4	DENN domain-containing protein 4B (Brain-specific gene 4 protein) (Brain specific protein 4)	Dennd4b Bsg4 Bsp4 Kiaa0476	165 kDa	3	3	3	-1.34723	-1.24833	1.27456	1.18509	-1.13682	-1.27899
Voltage-dependent R-type calcium channel subunit alpha-1E OS=Mus musculus GN=Cacna1e PE=1 SV=1	CAC1E_MOUSE	Q61290	Voltage-dependent R-type calcium channel subunit alpha-1E (Brain calcium channel II) (BII) (Calcium channel, L type, alpha-1 polypeptide, isoform 6) (Voltage-gated calcium channel subunit alpha Cav2.3)	Cacna1e Cach6 Cacnl1a6 Cchra1	257 kDa	4	5	8	1.04972	-1.07923	1.72907	1.19334	1.07549	1.00347
Signal recognition particle subunit SRP68 OS=Mus musculus GN=Srp68 PE=1 SV=2	SRP68_MOUSE	Q8BMA6	Signal recognition particle subunit SRP68 (SRP68) (Signal recognition particle 68 kDa protein)	Srp68	71 kDa	2	3	7	-1.02456	-1.03168	1.44894	1.20164	1.12117	1.04608
Nuclear receptor-binding protein OS=Mus musculus GN=Nrbp1 PE=1 SV=1	NRBP_MOUSE	Q99J45	Nuclear receptor-binding protein (HLS7-interacting protein kinase) (MLF1 adapter molecule)	Nrbp1 Madm Nrbp	60 kDa	2	2	2	1.03886	1.12117	1.37078	1.20581	-1.12506	1.04247
PEX5-related protein OS=Mus musculus GN=Pex5l PE=1 SV=2	PEX5R_MOUSE	Q8C437	PEX5-related protein (PEX2-related protein) (PEX5-like protein) (Peroxin-5-related protein) (Tetratricopeptide repeat-containing Rab8b-interacting protein) (Pex5Rp) (TRIP8b)	Pex5l Pex2 Pex5r Pxr2	63 kDa	4	6	7	-1.01396	-1.08673	1.69349	1.20581	-1.07177	-1.10957
Staphylococcal nuclease domain-containing protein 1 OS=Mus musculus GN=Snd1 PE=1 SV=1	SND1_MOUSE	Q78PY7	Staphylococcal nuclease domain-containing protein 1 (100 kDa coactivator) (p100 co-activator)	Snd1	102 kDa	9	11	15	1.03526	1.10191	1.38511	1.20999	1.09809	-1.03168
Actin-binding LIM protein 1 OS=Mus musculus GN=Ablim1 PE=1 SV=1	ABLM1_MOUSE	Q8K4G5	Actin-binding LIM protein 1 (abLIM-1) (Actin-binding LIM protein family member 1)	Ablim1 Ablim Kiaa0059	97 kDa	3	4	5	-1.14076	-1.07923	1.37554	1.24833	-1.12506	-1.10191
DnaJ homolog subfamily B member 4 OS=Mus musculus GN=Dnajb4 PE=1 SV=1	DNJB4_MOUSE	Q9D832	DnaJ homolog subfamily B member 4	Dnajb4	38 kDa	5	5	7	1.30586	1.07549	1.44894	1.27899	1.20164	1.09809
Neuromodulin OS=Mus musculus GN=Gap43 PE=1 SV=1	NEUM_MOUSE	P06837	Neuromodulin (Axonal membrane protein GAP-43) (Calmodulin-binding protein P-57) (Growth-associated protein 43)	Gap43 Basp2	24 kDa	3	3	3	-1.05702	-1.07177	-3.73213	1.38032	-1.47939	1.44894
Catalase OS=Mus musculus GN=Cat PE=1 SV=4	CATA_MOUSE	P24270	Catalase (EC 1.11.1.6)	Cat Cas-1 Cas1	60 kDa	3	3	4	1.22264	1.18099	1.65864	1.38511	1.20581	1.12506
Thyroid hormone receptor-associated protein 3 OS=Mus musculus GN=Thrap3 PE=1 SV=1	TR150_MOUSE	Q569Z6	Thyroid hormone receptor-associated protein 3 (Thyroid hormone receptor-associated protein complex 150 kDa component) (Trap150)	Thrap3 Trap150	108 kDa	2	2	2	1.43893	1.46917	-1.12896	1.44894	1.17691	1.30586
Quinone oxidoreductase OS=Mus musculus GN=Cryz PE=1 SV=1	QOR_MOUSE	P47199	Quinone oxidoreductase (EC 1.6.5.5) (NADPH:quinone reductase) (Zeta-crystallin)	Cryz	35 kDa	2	3	4	1.11729	1.00696	1.41421	1.57462	1.10573	1.09809
Sodium/hydrogen exchanger 1 OS=Mus musculus GN=Slc9a1 PE=1 SV=1	SL9A1_MOUSE	Q61165	Sodium/hydrogen exchanger 1 (Na(+)/H(+) exchanger 1) (NHE-1) (Solute carrier family 9 member 1)	Slc9a1 Nhe1	91 kDa	2	2	3	1.50004	2.10672	1.21841	1.69937	1.95206	1.51047
