# Supplementary material for: Autophagy is highly targeted among host comparative proteomes during infection with different virulent RABV strains
Source: Oncotarget. 2017 Feb 8;8(13):21336–50. doi: 10.18632/oncotarget.15184 (PMC5400588; doi:10.18632/oncotarget.15184)
Supplement: Supplementary file 3 [file oncotarget-08-21336-s003.xlsx]

## Sheet: Sheet1
Supplementary Table 2. Diseases and biological functions identified at three time points
This is an output of diseases and biofunctions analyses of IPA.
	Categories	Functions	Diseases or Functions Annotation	p-Value	Predicted Activation State	Activation z-score	Molecules	# Molecules
1 dpi
	Free Radical Scavenging, Molecular Transport	accumulation	accumulation of hydrogen peroxide	5.91e-06			PRDX5,SOD1	2
	Free Radical Scavenging	modification	modification of hydrogen peroxide	1.65e-05			PRDX5,SOD1	2
	Cellular Function and Maintenance	homeostasis	homeostasis of muscle cells	3.22e-05			GAA,SOD1	2
	Free Radical Scavenging	metabolism	metabolism of superoxide	4.42e-05			PREX1,SOD1	2
	Free Radical Scavenging, Small Molecule Biochemistry	degradation	degradation of hydrogen peroxide	6.31e-05			PRDX5,SOD1	2
	Carbohydrate Metabolism, Molecular Transport	accumulation	accumulation of glycogen	7.38e-05			GAA,SOD1	2
	Free Radical Scavenging, Molecular Transport	quantity	quantity of hydrogen peroxide	7.94e-05			PRDX5,SOD1	2
	Cell-To-Cell Signaling and Interaction, Nervous System Development and Function	long-term potentiation	long-term potentiation	0.000307			SRPK2,GRIA1,SOD1	3
	Cardiovascular Disease, Organismal Injury and Abnormalities	coronary artery disease	coronary artery disease	0.00046			GAA,GRIA1,SOD1	3
	Organ Morphology, Organismal Development	abnormal morphology	abnormal morphology of meibomian gland	0.000485			SOD1	1
	Nervous System Development and Function	activation	activation of ventral root	0.000485			SOD1	1
	Developmental Disorder, Hereditary Disorder, Metabolic Disease, Organismal Injury and Abnormalities	adult glycogen storage disease type II	adult glycogen storage disease type II	0.000485			GAA	1
	Neurological Disease	amyotrophic lateral sclerosis-like disease	amyotrophic lateral sclerosis-like disease	0.000485			SOD1	1
	Respiratory Disease	asbestosis	asbestosis	0.000485			SOD1	1
	Neurological Disease, Organismal Injury and Abnormalities	atrophy	atrophy of anterior horn of the spinal cord	0.000485			SOD1	1
	Hereditary Disorder, Neurological Disease, Organismal Injury and Abnormalities	familial amyotrophic lateral sclerosis	autosomal dominant familial amyotrophic lateral sclerosis	0.000485			SOD1	1
	Cell Death and Survival, Neurological Disease	cell death	cell death of lower motor neuron	0.000485			SOD1	1
	Cardiovascular System Development and Function	contractility	contractility of carotid artery	0.000485			SOD1	1
	Cell Death and Survival, Cellular Compromise, Nervous System Development and Function	cytotoxicity	cytotoxicity of motor neurons	0.000485			SOD1	1
	Cellular Compromise, Neurological Disease, Ophthalmic Disease, Organismal Injury and Abnormalities	damage	damage of RPE cells	0.000485			SOD1	1
	Gastrointestinal Disease, Organismal Injury and Abnormalities	damage	damage of intestinal tissue	0.000485			SOD1	1
	Cellular Compromise	degeneration	degeneration of vacuolar mitochondria	0.000485			SOD1	1
	Cell-To-Cell Signaling and Interaction, Cellular Assembly and Organization, Cellular Compromise	disruption	disruption of neuromuscular junctions	0.000485			SOD1	1
	Organ Development, Skeletal and Muscular System Development and Function	function	function of gastrocnemius	0.000485			SOD1	1
	Developmental Disorder, Hereditary Disorder, Metabolic Disease, Organismal Injury and Abnormalities	infantile glycogen storage disease type II	infantile glycogen storage disease type II	0.000485			GAA	1
	Cell-To-Cell Signaling and Interaction, Cellular Assembly and Organization, Cellular Function and Maintenance	maintenance	maintenance of neuromuscular junctions	0.000485			SOD1	1
	Cardiovascular System Development and Function, Cellular Assembly and Organization, Cellular Development, Cellular Growth and Proliferation, Embryonic Development, Organ Development, Organismal Development, Skeletal and Muscular System Development and Function, Tissue Development	myofibrillogenesis	myofibrillogenesis of striated muscle	0.000485			GAA	1
	Neurological Disease, Ophthalmic Disease, Organismal Injury and Abnormalities	neurodegeneration	neurodegeneration of ommatidium	0.000485			SOD1	1
	Cancer, Gastrointestinal Disease, Hepatic System Disease, Organismal Injury and Abnormalities	nodular hyperplasia	nodular hyperplasia of liver	0.000485			SOD1	1
	Cell Death and Survival, Neurological Disease	apoptosis	onset of apoptosis of neurons	0.000485			SOD1	1
	Drug Metabolism, Energy Production, Protein Synthesis	oxidation	oxidation of glutathione	0.000485			SOD1	1
	Cellular Compromise, Free Radical Scavenging, Small Molecule Biochemistry	peroxidation	peroxidation of superoxide	0.000485			SOD1	1
	Cellular Assembly and Organization	production	production of cytoplasmic inclusions	0.000485			SOD1	1
	Metabolic Disease	acidosis	progressive acidosis	0.000485			SOD1	1
	Cellular Assembly and Organization	quantity	quantity of fibrillar inclusions	0.000485			SOD1	1
	Nervous System Development and Function, Tissue Morphology	quantity	quantity of lower motor neuron	0.000485			SOD1	1
	Cell-To-Cell Signaling and Interaction, Cellular Assembly and Organization, Cellular Compromise, Nervous System Development and Function	retraction	retraction of parallel fiber-Purkinje cell synapses	0.000485			GRIA1	1
	Organismal Functions	stabilization	stabilization of mice	0.000485			SOD1	1
	Organismal Injury and Abnormalities, Skeletal and Muscular Disorders	stiffness	stiffness of gastrocnemius	0.000485			GRIA1	1
	Neurological Disease	amyotrophic lateral sclerosis	symptomatic amyotrophic lateral sclerosis	0.000485			SOD1	1
	Organ Morphology, Tissue Morphology	thickness	thickness of bruch membrane tissue	0.000485			SOD1	1
	Organismal Injury and Abnormalities	oxidative stress	oxidative stress	0.000561			PRDX5,SOD1	2
	Cellular Compromise, Cellular Function and Maintenance	endoplasmic reticulum stress response	endoplasmic reticulum stress response of cells	0.000672			GAA,SOD1	2
	Cell Morphology, Cellular Assembly and Organization, Cellular Development, Cellular Function and Maintenance, Cellular Growth and Proliferation, Embryonic Development, Nervous System Development and Function, Tissue Development	branching	branching of axons	0.000705			TRIM9,SOD1	2
	Organ Development, Organ Morphology, Skeletal and Muscular System Development and Function	mass	mass of skeletal muscle	0.000757			GAA,SOD1	2
	Cellular Assembly and Organization, Cellular Function and Maintenance, Tissue Development	polymerization	polymerization of actin filaments	0.000941			PREX1,TWF2	2
	Behavior	locomotion	locomotion	0.000949			GAA,GRIA1,SOD1	3
	Cell-To-Cell Signaling and Interaction, Nervous System Development and Function	activation	activation of motor neurons	0.000969			SOD1	1
	Free Radical Scavenging, Small Molecule Biochemistry	breakdown	breakdown of hydrogen peroxide	0.000969			SOD1	1
	Cell Death and Survival, Neurological Disease	cell death	cell death of alpha-motor neurons	0.000969			SOD1	1
	Cell Death and Survival	cell death	cell death of pre-oligodendrocytes	0.000969			SOD1	1
	Behavior	climbing behavior	climbing behavior	0.000969			SOD1	1
	Organismal Injury and Abnormalities, Skeletal and Muscular Disorders	atrophy	delay in initiation of atrophy of gastrocnemius	0.000969			SOD1	1
	Cellular Compromise, Cellular Function and Maintenance, Neurological Disease	endoplasmic reticulum stress response	endoplasmic reticulum stress response of motor neurons	0.000969			SOD1	1
	Hereditary Disorder, Neurological Disease, Organismal Injury and Abnormalities, Psychological Disorders	familial british dementia	familial british dementia	0.000969			SOD1	1
	Cellular Assembly and Organization, Cellular Compromise	formation	formation of neurofilament inclusion	0.000969			SOD1	1
	Skeletal and Muscular System Development and Function	integrity	integrity of muscle	0.000969			SOD1	1
	Cell Morphology, Cell-To-Cell Signaling and Interaction	length	length of stereocilia	0.000969			TWF2	1
	Cellular Assembly and Organization	quantity	quantity of Golgi vesicles	0.000969			SOD1	1
	Cellular Assembly and Organization	quantity	quantity of rough endoplasmatic reticulum	0.000969			SOD1	1
	Behavior	vertical rearing	vertical rearing	0.001			GAA,GRIA1	2
	Cell Death and Survival, Neurological Disease	apoptosis	apoptosis of cerebral cortex cells	0.00126			SRPK2,SOD1	2
	Cellular Development, Cellular Growth and Proliferation, Nervous System Development and Function, Tissue Development	development	development of neurons	0.00128			PREX1,TRIM9,GRIA1,SOD1	4
	Organismal Functions, Skeletal and Muscular Disorders	muscle weakness	muscle weakness	0.00128			GAA,SOD1	2
	Nervous System Development and Function, Skeletal and Muscular System Development and Function	motor function	motor function	0.00142			GRIA1,SOD1	2
	Connective Tissue Disorders, Hematological Disease, Metabolic Disease	acidosis	acidosis of blood	0.00145			SOD1	1
	Cell-To-Cell Signaling and Interaction, Nervous System Development and Function	activation	activation of interneurons	0.00145			SOD1	1
	Cell Signaling, Vitamin and Mineral Metabolism	buffering	buffering of Ca2+	0.00145			SOD1	1
	Cellular Growth and Proliferation, Hematological System Development and Function, Hematopoiesis, Humoral Immune Response	colony formation	colony formation of pre-B lymphocytes	0.00145			SOD1	1
	Organ Morphology, Skeletal and Muscular System Development and Function	contraction	contraction of diaphragm	0.00145			GAA	1
	Cellular Compromise	damage	damage of nucleus	0.00145			SOD1	1
	Auditory Disease, Cellular Compromise, Organismal Injury and Abnormalities, Tissue Morphology	degeneration	degeneration of pillar cells	0.00145			SOD1	1
	Cellular Compromise, Cellular Function and Maintenance, Connective Tissue Disorders	endoplasmic reticulum stress response	endoplasmic reticulum stress response of fibroblasts	0.00145			GAA	1
	Cellular Assembly and Organization, Cellular Compromise	formation	formation of fibrillar inclusions	0.00145			SOD1	1
	Cell-To-Cell Signaling and Interaction, Embryonic Development, Reproductive System Development and Function	fusion	fusion of cytotrophoblastic cells	0.00145			SOD1	1
	Cell-To-Cell Signaling and Interaction, Nervous System Development and Function	long-term potentiation	long-term potentiation of barrel cortex	0.00145			GRIA1	1
	Cell-To-Cell Signaling and Interaction, Nervous System Development and Function	long-term potentiation	long-term potentiation of mossy fiber synapse	0.00145			SRPK2	1
	Neurological Disease, Organismal Injury and Abnormalities	neurodegeneration	neurodegeneration of spinal cord	0.00145			SOD1	1
	Neurological Disease	amyotrophic lateral sclerosis	onset of amyotrophic lateral sclerosis	0.00145			SOD1	1
	Cellular Compromise, Neurological Disease	oxidative stress response	oxidative stress response of neurons	0.00145			SOD1	1
	Neurological Disease, Skeletal and Muscular Disorders	pathological denervation	pathological denervation of anterior tibial muscle	0.00145			SOD1	1
	Organismal Injury and Abnormalities	post-angioplasty restenosis	post-angioplasty restenosis	0.00145			SOD1	1
	Cell-To-Cell Signaling and Interaction, Cellular Assembly and Organization	quantity	quantity of neuromuscular junctions	0.00145			SOD1	1
	Free Radical Scavenging	reduction	reduction of superoxide	0.00145			SOD1	1
	Neurological Disease	partial seizure	refractory partial seizure	0.00145			GRIA1	1
	Cell-To-Cell Signaling and Interaction, Cellular Assembly and Organization, Nervous System Development and Function, Skeletal and Muscular System Development and Function	stabilization	stabilization of neuromuscular junctions	0.00145			SOD1	1
	Hereditary Disorder, Neurological Disease, Organismal Injury and Abnormalities	amyotrophic lateral sclerosis 1	amyotrophic lateral sclerosis 1	0.00194			SOD1	1
	Hereditary Disorder, Neurological Disease, Organismal Injury and Abnormalities	autosomal recessive amyotrophic lateral sclerosis	autosomal recessive amyotrophic lateral sclerosis	0.00194			SOD1	1
	Free Radical Scavenging, Small Molecule Biochemistry	conversion	conversion of hydrogen peroxide	0.00194			SOD1	1
	Cell Death and Survival, Cellular Compromise, Neurological Disease, Tissue Morphology	degeneration	degeneration of motor axons	0.00194			SOD1	1
	Nutritional Disease	weight loss	delay in weight loss	0.00194			SOD1	1
	Cellular Assembly and Organization, Cellular Compromise, Cellular Development, Cellular Growth and Proliferation, Nervous System Development and Function, Tissue Development	development	development of peripherin inclusion	0.00194			SOD1	1
	Cellular Assembly and Organization, Cellular Compromise, Nervous System Development and Function	formation	formation of intermediate filament inclusions	0.00194			SOD1	1
	Cell Morphology, Cellular Function and Maintenance	macroautophagy	macroautophagy of fibroblasts	0.00194			GAA	1
	Cellular Movement	migration	migration of pheochromocytoma cell lines	0.00194			PREX1	1
	Nervous System Development and Function, Skeletal and Muscular System Development and Function	motor function	motor function of hindlimb	0.00194			SOD1	1
	Cell Death and Survival, Cellular Compromise, Neurological Disease, Tissue Morphology	neurodegeneration	neurodegeneration of interneurons	0.00194			SOD1	1
	Neurological Disease	pathological denervation	pathological denervation of neuromuscular junctions	0.00194			SOD1	1
	Inflammatory Disease, Inflammatory Response, Neurological Disease, Organismal Injury and Abnormalities	inflammatory swelling	swelling of brain	0.00194			SOD1	1
	Cellular Assembly and Organization, Cellular Function and Maintenance	organization	organization of cytoplasm	0.00195			PREX1,TWF2,TRIM9,GAA,SOD1	5
	Cell Morphology, Cellular Assembly and Organization, Cellular Function and Maintenance	formation	formation of cellular protrusions	0.00203			PREX1,TWF2,TRIM9,SOD1	4
	Hematological System Development and Function, Immune Cell Trafficking, Inflammatory Response, Tissue Development	accumulation	accumulation of monocyte-derived macrophages	0.00242			SOD1	1
	Cell Death and Survival, Cell Morphology, Cellular Function and Maintenance	autophagic cell death	autophagic cell death of brain cancer cell lines	0.00242			SOD1	1
	Cell-To-Cell Signaling and Interaction, Cellular Assembly and Organization, Cellular Development, Cellular Function and Maintenance, Cellular Growth and Proliferation, Nervous System Development and Function, Tissue Development	formation	formation of inhibitory synapse	0.00242			GRIA1	1
	Cell Morphology	length	length of microvilli	0.00242			TWF2	1
	Cell Morphology, Cellular Assembly and Organization, Nervous System Development and Function, Tissue Morphology	size	size of axons	0.00242			SOD1	1
	Neurological Disease, Skeletal and Muscular Disorders	tremor	tremor of limb	0.00242			SOD1	1
	Cell-To-Cell Signaling and Interaction, Molecular Transport, Small Molecule Biochemistry	quantity	quantity of catecholamine	0.00255			GRIA1,SOD1	2
	Organismal Injury and Abnormalities, Skeletal and Muscular Disorders	atrophy	atrophy of muscle	0.00278			GAA,SOD1	2
	Cell-To-Cell Signaling and Interaction, Nervous System Development and Function	long-term potentiation	long-term potentiation of synapse	0.00278			SRPK2,GRIA1	2
	Behavior	behavior	behavior	0.00279		-0.471	SRPK2,GAA,GRIA1,SOD1	4
	Cell-To-Cell Signaling and Interaction, Skeletal and Muscular System Development and Function	activation	activation of skeletal muscle satellite cells	0.00291			SOD1	1
	Cell Death and Survival, Neurological Disease	apoptosis	apoptosis of pyramidal neurons	0.00291			SOD1	1
	Behavior, Nervous System Development and Function	blinking	blinking	0.00291			GRIA1	1
	Lipid Metabolism, Small Molecule Biochemistry	damage	damage of lipid	0.00291			SOD1	1
	Neurological Disease	amyotrophic lateral sclerosis	delay in amyotrophic lateral sclerosis	0.00291			SOD1	1
	Neurological Disease	neurodegeneration	delay in neurodegeneration	0.00291			SOD1	1
	Cell Morphology, Cellular Assembly and Organization, Nervous System Development and Function	diameter	diameter of axons	0.00291			SOD1	1
	Neurological Disease	loss	loss of motor axons	0.00291			SOD1	1
	Endocrine System Disorders, Metabolic Disease	postprandial hyperglycemia	postprandial hyperglycemia	0.00291			GAA	1
	Cardiovascular Disease, Organismal Injury and Abnormalities	vasospasm	vasospasm of coronary artery	0.00291			SOD1	1
	Organismal Injury and Abnormalities	stenosis	stenosis	0.00294			GRIA1,SOD1	2
	Free Radical Scavenging	metabolism	metabolism of reactive oxygen species	0.00313			PREX1,PRDX5,SOD1	3
	Cardiovascular Disease, Developmental Disorder, Hematological Disease, Hereditary Disorder, Organismal Injury and Abnormalities	Fanconi anemia group I	Fanconi anemia group I	0.00339			SOD1	1
	Cardiovascular Disease, Developmental Disorder, Hematological Disease, Hereditary Disorder, Organismal Injury and Abnormalities	Fanconi anemia group J	Fanconi anemia group J	0.00339			SOD1	1
	Cardiovascular Disease, Developmental Disorder, Hematological Disease, Hereditary Disorder, Organismal Injury and Abnormalities	Fanconi's anemia, group A	Fanconi's anemia, group A	0.00339			SOD1	1
	Cardiovascular Disease, Developmental Disorder, Hematological Disease, Hereditary Disorder, Organismal Injury and Abnormalities	Fanconi's anemia, group C	Fanconi's anemia, group C	0.00339			SOD1	1
	Cardiovascular Disease, Developmental Disorder, Hematological Disease, Hereditary Disorder, Organismal Injury and Abnormalities	Fanconi's anemia, group D1	Fanconi's anemia, group D1	0.00339			SOD1	1
	Embryonic Development, Nervous System Development and Function, Organ Development, Organ Morphology, Organismal Development, Tissue Development, Visual System Development and Function	abnormal morphology	abnormal morphology of nerve fiber layer of retina	0.00339			SOD1	1
	Cellular Assembly and Organization, Nervous System Development and Function	accumulation	accumulation of neurofilaments	0.00339			SOD1	1
	Carbohydrate Metabolism, Molecular Transport, Small Molecule Biochemistry, Vitamin and Mineral Metabolism	concentration	concentration of ascorbic acid	0.00339			SOD1	1
	Cellular Function and Maintenance, Molecular Transport, Protein Trafficking	exocytosis	exocytosis of protein	0.00339			TRIM9	1
	Cardiovascular Disease, Developmental Disorder, Hematological Disease, Hereditary Disorder, Organismal Injury and Abnormalities	group B Fanconi's anemia	group B Fanconi's anemia	0.00339			SOD1	1
	Developmental Disorder, Neurological Disease	hypertrophy	hypertrophy of astrocytes	0.00339			SOD1	1
	Inflammatory Disease, Inflammatory Response, Neurological Disease	inflammation	inflammation of hippocampus	0.00339			SOD1	1
	Cardiovascular Disease, Neurological Disease	intracranial aneurysm	intracranial aneurysm	0.00339			GRIA1	1
	Neurological Disease, Organismal Injury and Abnormalities, Psychological Disorders	lesioning	lesioning of striatum	0.00339			SOD1	1
	Cancer, Neurological Disease, Organismal Injury and Abnormalities	primary brain tumor	primary brain tumor	0.00339			GRIA1	1
	Neurological Disease, Organismal Injury and Abnormalities	reactive astrogliosis	reactive astrogliosis	0.00339			SOD1	1
	Cardiovascular System Development and Function, Tissue Morphology	relaxation	relaxation of carotid artery	0.00339			SOD1	1
	Neurological Disease	paralysis	paralysis	0.00343			GAA,SOD1	2
	Cell Death and Survival, Neurological Disease	cell death	cell death of cortical neurons	0.00381			SRPK2,SOD1	2
	Cell Morphology, Hematological System Development and Function, Hematopoiesis, Lymphoid Tissue Structure and Development, Tissue Morphology	abnormal morphology	abnormal morphology of common lymphoid progenitor cells	0.00387			SOD1	1
	Lipid Metabolism, Molecular Transport, Small Molecule Biochemistry	absorption	absorption of triacylglycerol	0.00387			SOD1	1
	Cell Cycle, Nervous System Development and Function	cell cycle progression	cell cycle progression of cortical neurons	0.00387			SRPK2	1
	Cell Signaling, Vitamin and Mineral Metabolism	handling	handling of Ca2+	0.00387			SOD1	1
	Cell Morphology, Cellular Movement, Nervous System Development and Function	innervation	innervation of axons	0.00387			SOD1	1
	Post-Translational Modification	nitrosylation	nitrosylation of protein	0.00387			SOD1	1
	Behavior	rotarod-walking behavior	rotarod-walking behavior	0.00387			SOD1	1
	Cellular Assembly and Organization, Cellular Function and Maintenance, Protein Trafficking	sequestration	sequestration of G-actin	0.00387			TWF2	1
	Cardiovascular System Development and Function, Organ Morphology	contractility	contractility of heart	0.00392			GAA,SOD1	2
	Metabolic Disease, Neurological Disease, Psychological Disorders	Alzheimer's disease	Alzheimer's disease	0.00395			SRPK2,PREX1,SOD1	3
	Cardiovascular System Development and Function, Organ Morphology	contraction	contraction of heart	0.00408			GAA,SOD1	2
	Nervous System Development and Function	abnormal morphology	abnormal morphology of cochlear nerve	0.00436			SOD1	1
	Cell Morphology, Cellular Assembly and Organization	budding	budding of vesicles	0.00436			GAA	1
	Post-Translational Modification	carbonylation	carbonylation of protein	0.00436			SOD1	1
	Protein Degradation, Protein Synthesis	damage	damage of protein	0.00436			SOD1	1
	Cell-To-Cell Signaling and Interaction, Nervous System Development and Function	long-term potentiation	long-term potentiation of mossy fibers	0.00436			GRIA1	1
	Carbohydrate Metabolism, Molecular Transport, Small Molecule Biochemistry	quantity	quantity of glucose-6-phosphate	0.00436			GAA	1
	Post-Translational Modification	tyrosine nitration	tyrosine nitration of protein	0.00436			SOD1	1
	Cell Signaling, Post-Translational Modification, Protein Synthesis	actin capping	actin capping of filament barbed ends	0.00484			TWF2	1
	Endocrine System Development and Function, Lipid Metabolism, Molecular Transport, Small Molecule Biochemistry	concentration	concentration of anandamide	0.00484			SOD1	1
	Cellular Compromise	disruption	disruption of Golgi apparatus	0.00484			SOD1	1
	Cellular Assembly and Organization, Neurological Disease, Organismal Development, Tissue Development	formation	formation of amyloid-beta plaques	0.00484			SOD1	1
	Neurological Disease, Organismal Injury and Abnormalities	gliosis	gliosis of spinal cord	0.00484			SOD1	1
	Cell Death and Survival, Cellular Compromise, Neurological Disease, Organismal Injury and Abnormalities, Tissue Morphology	neurodegeneration	neurodegeneration of cortical neurons	0.00484			SOD1	1
	Auditory Disease, Neurological Disease	noise-induced hearing loss	noise-induced hearing loss	0.00484			SOD1	1
	Cellular Assembly and Organization, Cellular Function and Maintenance, Nervous System Development and Function, Tissue Development	organization	organization of neurofilaments	0.00484			SOD1	1
	Free Radical Scavenging, Small Molecule Biochemistry	reduction	reduction of hydrogen peroxide	0.00484			PRDX5	1
	Cell Morphology, Cellular Assembly and Organization, Cellular Development, Cellular Function and Maintenance, Cellular Growth and Proliferation, Nervous System Development and Function, Tissue Development	neuritogenesis	neuritogenesis	0.00528			PREX1,TRIM9,SOD1	3
	Carbohydrate Metabolism	homeostasis	homeostasis of glycogen	0.00532			GAA	1
	Cell-To-Cell Signaling and Interaction, Nervous System Development and Function	long term depression	long term depression of Purkinje cells	0.00532			GRIA1	1
	Free Radical Scavenging	metabolite removal	metabolite removal of superoxide	0.00532			SOD1	1
	Cellular Function and Maintenance	movement	movement of mitochondria	0.00532			SOD1	1
	Cell Morphology, Organ Morphology, Skeletal and Muscular System Development and Function, Tissue Morphology	abnormal morphology	abnormal morphology of z line	0.0058			GAA	1
	Cell Death and Survival, Neurological Disease	cell death	cell death of superior cervical ganglion neurons	0.0058			SOD1	1
	Endocrine System Development and Function, Lipid Metabolism, Molecular Transport, Small Molecule Biochemistry	quantity	quantity of 2-arachidonoylglycerol	0.0058			SOD1	1
	Nervous System Development and Function	coordination	coordination	0.00589			GAA,GRIA1	2
	Cell Morphology, Organ Morphology, Skeletal and Muscular System Development and Function, Tissue Morphology	abnormal morphology	abnormal morphology of myofiber	0.00629			GAA	1
	Auditory Disease, Neurological Disease	age-related hearing loss	age-related hearing loss	0.00629			SOD1	1
	Hereditary Disorder, Inflammatory Disease, Ophthalmic Disease, Organismal Injury and Abnormalities	blepharitis	blepharitis	0.00629			SOD1	1
	Cellular Movement, Hematological Disease, Humoral Immune Response, Immunological Disease, Inflammatory Disease, Inflammatory Response, Respiratory Disease	experimentally induced airway hyperresponsiveness	experimentally induced airway hyperresponsiveness	0.00629			PREX1	1
	Gastrointestinal Disease, Hepatic System Disease, Organismal Injury and Abnormalities	injury	injury of liver	0.00637			GAA,SOD1	2
	Gene Expression	binding	binding of Ets element	0.00677			SOD1	1
	Cellular Assembly and Organization, Cellular Function and Maintenance	depolarization	depolarization of plasma membrane	0.00677			GRIA1	1
	Cardiovascular Disease, Organismal Injury and Abnormalities	dysfunction	dysfunction of endothelial tissue	0.00677			SOD1	1
	Embryonic Development, Organ Development, Organismal Development, Reproductive System Development and Function, Tissue Development	formation	formation of corpus luteum	0.00677			SOD1	1
	Cellular Function and Maintenance, Hematological System Development and Function	presence	presence of red blood cells	0.00677			SOD1	1
	Cellular Assembly and Organization	quantity	quantity of vacuole	0.00677			SOD1	1
	Behavior	rotation behavior	rotation behavior	0.00677			SOD1	1
	Hematological System Development and Function, Inflammatory Response, Tissue Morphology	quantity	quantity of neutrophils	0.00722			PREX1,SOD1	2
	Auditory and Vestibular System Development and Function, Organ Morphology, Organismal Development	abnormal morphology	abnormal morphology of stria vascularis of cochlea	0.00725			SOD1	1
	Cardiovascular System Development and Function, Organ Morphology, Organismal Development	shape	abnormal shape of heart	0.00725			GAA	1
	Cardiovascular Disease, Neurological Disease	disruption	disruption of blood-brain barrier	0.00725			SOD1	1
	Cellular Assembly and Organization, Cellular Compromise	formation	formation of cytoplasmic inclusions	0.00725			SOD1	1
	Cellular Assembly and Organization, RNA Post-Transcriptional Modification	formation	formation of spliceosomes	0.00725			SRPK2	1
	Inflammatory Response, Neurological Disease	inflammation	inflammation of spinal cord	0.00725			SOD1	1
	Skeletal and Muscular System Development and Function	relaxation	relaxation of vascular smooth muscle	0.00725			SOD1	1
	Cardiovascular Disease	conduction	abnormal conduction by cardiac conduction system	0.00773			GAA	1
	Hematological System Development and Function, Immune Cell Trafficking, Inflammatory Response, Tissue Development	accumulation	accumulation of regulatory T lymphocytes	0.00773			SOD1	1
	Cancer, Endocrine System Disorders, Organismal Injury and Abnormalities	cold thyroid nodule	benign cold thyroid nodule	0.00773			PRDX5	1
	Cell Death and Survival, DNA Replication, Recombination, and Repair	fragmentation	fragmentation of genomic DNA	0.00773			SOD1	1
	Organ Development, Organ Morphology, Skeletal and Muscular System Development and Function	mass	mass of gastrocnemius	0.00773			SOD1	1
	DNA Replication, Recombination, and Repair, Energy Production, Nucleic Acid Metabolism, Small Molecule Biochemistry	oxidation	oxidation of NADPH	0.00773			PRDX5	1
	Neurological Disease, Psychological Disorders	withdrawal syndrome	withdrawal syndrome	0.00773			GRIA1	1
	Cancer, Organismal Injury and Abnormalities	breast or colorectal cancer	breast or colorectal cancer	0.00779			SRPK2,PREX1,EIF4G2,TRIM9,PRDX5,GAA,GRIA1,SOD1	8
	Cell Cycle	G1 phase	arrest in G1 phase of leukemia cell lines	0.00821			SRPK2	1
	Cellular Function and Maintenance	homeostasis	homeostasis of myeloid cells	0.00821			SOD1	1
	Free Radical Scavenging, Lipid Metabolism, Molecular Transport, Small Molecule Biochemistry	quantity	quantity of lipid peroxide	0.00821			SOD1	1
	Neurological Disease	sporadic amyotrophic lateral sclerosis	sporadic amyotrophic lateral sclerosis	0.00821			SOD1	1
	Neurological Disease, Psychological Disorders, Skeletal and Muscular Disorders	Parkinson's disease	Parkinson's disease	0.00845			GRIA1,SOD1	2
	Cell Morphology, Cellular Assembly and Organization	abnormal morphology	abnormal morphology of lysosome	0.00869			GAA	1
	Neurological Disease, Respiratory Disease, Skeletal and Muscular Disorders	laryngismus	laryngismus	0.00869			GRIA1	1
	Connective Tissue Disorders, Developmental Disorder, Skeletal and Muscular Disorders	pectus excavatum	pectus excavatum	0.00869			GRIA1	1
	Cell Signaling, Cellular Function and Maintenance, Molecular Transport, Vitamin and Mineral Metabolism	store-operated calcium influx	store-operated calcium influx	0.00869			SOD1	1
	Connective Tissue Development and Function, Tissue Development	accumulation	accumulation of adipose tissue	0.00918			SOD1	1
	Cell Death and Survival, Neurological Disease	apoptosis	apoptosis of motor neurons	0.00918			SOD1	1
	Cellular Function and Maintenance, Digestive System Development and Function, Hepatic System Development and Function, Organ Development, Tissue Development	function	function of hepatocytes	0.00918			SOD1	1
	Behavior	aggressive behavior toward males	aggressive behavior toward males	0.00966			GRIA1	1
	Inflammatory Response, Neurological Disease	neuroinflammation	neuroinflammation	0.00966			SOD1	1
	Nervous System Development and Function, Organ Morphology, Tissue Morphology	quantity	quantity of retinal ganglion cells	0.00966			SOD1	1
	Drug Metabolism, Lipid Metabolism, Small Molecule Biochemistry	synthesis	synthesis of epoprostenol	0.00966			SOD1	1
	Cell-To-Cell Signaling and Interaction, Molecular Transport, Small Molecule Biochemistry	abnormal quantity	abnormal quantity of 5-hydroxytryptamine	0.0101			GRIA1	1
	Post-Translational Modification	aggregation	aggregation of protein	0.0101			SOD1	1
	Organismal Injury and Abnormalities, Renal and Urological Disease	chronic kidney disease	end-stage chronic kidney disease	0.0101			GRIA1	1
	Organismal Injury and Abnormalities, Renal and Urological Disease	renal failure	end-stage renal failure	0.0101			GRIA1	1
	Cell-To-Cell Signaling and Interaction, Nervous System Development and Function	synaptic transmission	synaptic transmission of hippocampal neurons	0.0101			GRIA1	1
	Cell Morphology, Cellular Function and Maintenance	autophagy	autophagy of cells	0.0103			GAA,SOD1	2
	Cell Morphology, Organ Morphology, Skeletal and Muscular System Development and Function, Tissue Morphology	abnormal morphology	abnormal morphology of sarcomere	0.0106			GAA	1
	Cell Death and Survival, Respiratory Disease	cell death	cell death of pneumocytes	0.0106			SOD1	1
	Cellular Growth and Proliferation, Hematological System Development and Function, Hematopoiesis	colony formation	colony formation of myeloid progenitor cells	0.0106			SOD1	1
	Organismal Survival	organismal death	delay in organismal death	0.0106			SOD1	1
	Cell Morphology, Nervous System Development and Function, Skeletal and Muscular System Development and Function	innervation	innervation of muscle	0.0106			SOD1	1
	Cancer, Gastrointestinal Disease, Hepatic System Disease, Organismal Injury and Abnormalities	hepatocellular carcinoma	hepatocellular carcinoma	0.0107			PREX1,TWF2,EIF4G2,TRIM9,GRIA1,TNKS1BP1,SOD1	7
	Embryonic Development, Organ Development, Organ Morphology, Organismal Development, Tissue Development, Tissue Morphology, Visual System Development and Function	abnormal morphology	abnormal morphology of corneal epithelial tissue	0.0111			SOD1	1
	Neurological Disease, Organismal Injury and Abnormalities	edema	edema of brain	0.0111			SOD1	1
	Cell-To-Cell Signaling and Interaction, Nervous System Development and Function	long-term potentiation	long-term potentiation of pyramidal neurons	0.0111			GRIA1	1
	Hereditary Disorder, Neurological Disease, Organismal Injury and Abnormalities	purkinje cell degeneration	purkinje cell degeneration	0.0111			GRIA1	1
	Cellular Assembly and Organization	transport	transport of mitochondria	0.0111			SOD1	1
	Digestive System Development and Function, Gastrointestinal Disease, Hepatic System Development and Function, Hepatic System Disease, Inflammatory Disease, Inflammatory Response, Organ Development, Organismal Injury and Abnormalities	inflammation	inflammation of liver	0.0116			GAA,SOD1	2
	Carbohydrate Metabolism	catabolism	catabolism of glycogen	0.0116			GAA	1
	Cell Death and Survival, Nervous System Development and Function, Neurological Disease, Tissue Morphology	loss	loss of motor neurons	0.0116			SOD1	1
	Cell Death and Survival, Cellular Compromise, Neurological Disease, Tissue Morphology	neurodegeneration	neurodegeneration of dopaminergic neurons	0.0116			SOD1	1
	Auditory Disease, Cell Death and Survival, Cellular Compromise, Neurological Disease, Organismal Injury and Abnormalities, Tissue Morphology	neurodegeneration	neurodegeneration of inner hair cells	0.0116			SOD1	1
	Cell Death and Survival, Cellular Compromise, Neurological Disease, Tissue Morphology	neurodegeneration	neurodegeneration of motor neurons	0.0116			SOD1	1
	Neurological Disease	motor neuron disease	progressive motor neuron disease	0.0116			SOD1	1
	Cellular Assembly and Organization	transport	transport of transport vesicles	0.0116			SOD1	1
	Inflammatory Response	inflammation	inflammation of body cavity	0.0119			PREX1,GAA,SOD1	3
	Inflammatory Response	inflammatory response	inflammatory response	0.012			PREX1,PRDX5,SOD1	3
	Cardiovascular Disease, Developmental Disorder, Organismal Injury and Abnormalities	hypertrophy	hypertrophy of right ventricle	0.0121			GAA	1
	Amino Acid Metabolism, Molecular Transport, Small Molecule Biochemistry	transport	transport of L-glutamic acid	0.0125			SOD1	1
	Cardiovascular System Development and Function, Organ Morphology, Organismal Development	abnormal morphology	abnormal morphology of dilated right ventricle	0.013			GAA	1
	Neurological Disease, Organismal Injury and Abnormalities	neuralgia	neuralgia	0.013			GRIA1	1
	Cell Morphology, Cellular Compromise	swelling	swelling of mitochondria	0.013			SOD1	1
	Behavior	swimming behavior	swimming behavior	0.013			SOD1	1
	Neurological Disease, Skeletal and Muscular Disorders	paralysis	paralysis of hindlimb	0.0135			GAA	1
	Neurological Disease	epilepsy	epilepsy	0.0137			TRIM9,GRIA1	2
	Endocrine System Disorders, Metabolic Disease	insulin resistance	insulin resistance	0.0137			GAA,SOD1	2
	Cardiovascular Disease	endothelial dysfunction	endothelial dysfunction	0.014			GAA	1
	Neurological Disease	touch abnormality	touch abnormality	0.014			GRIA1	1
	Cellular Movement, Hematological System Development and Function, Immune Cell Trafficking, Inflammatory Response	cell rolling	cell rolling of neutrophils	0.0145			PREX1	1
	Auditory Disease, Neurological Disease, Organismal Injury and Abnormalities	degeneration	degeneration of spiral ganglion	0.0149			SOD1	1
	Auditory Disease, Cell Death and Survival, Cellular Compromise, Neurological Disease, Organismal Injury and Abnormalities, Tissue Morphology	neurodegeneration	neurodegeneration of outer hair cells	0.0149			SOD1	1
	Nervous System Development and Function, Tissue Morphology	quantity	quantity of dopaminergic neurons	0.0149			SOD1	1
	Organismal Development	size	size of body	0.0154			PREX1,GRIA1,SOD1	3
	Cancer, Cell Death and Survival, Neurological Disease, Organismal Injury and Abnormalities, Tumor Morphology	cell death	cell death of neuroblastoma cells	0.0154			SOD1	1
	Cellular Function and Maintenance, Molecular Transport, Small Molecule Biochemistry	homeostasis	homeostasis of iron ion	0.0154			SOD1	1
	Endocrine System Development and Function, Molecular Transport, Protein Synthesis, Small Molecule Biochemistry	quantity	quantity of LH in blood	0.0154			SOD1	1
	Connective Tissue Development and Function, Hematological System Development and Function, Organismal Development, Tissue Morphology	quantity	quantity of peripheral blood leukocytes	0.0154			SOD1	1
	Cellular Movement, Hematological System Development and Function, Immune Cell Trafficking, Inflammatory Response	transmigration	transmigration of neutrophils	0.0154			PREX1	1
	Embryonic Development, Nervous System Development and Function, Organ Development, Organ Morphology, Organismal Development, Tissue Development, Visual System Development and Function	abnormal morphology	abnormal morphology of ganglion cell layer	0.0159			SOD1	1
	Cellular Movement, Nervous System Development and Function	migration	migration of cortical neurons	0.0159			PREX1	1
	Protein Synthesis	expression	expression of protein	0.016			EIF4G2,SOD1	2
	Free Radical Scavenging, Small Molecule Biochemistry	generation	generation of hydrogen peroxide	0.0164			SOD1	1
	Neurological Disease	cognitive impairment	cognitive impairment	0.0166			GRIA1,SOD1	2
	Cell Death and Survival, Neurological Disease	apoptosis	apoptosis of sympathetic neuron	0.0168			SOD1	1
	Amino Acid Metabolism, Molecular Transport, Small Molecule Biochemistry	concentration	concentration of L-glutamic acid	0.0168			GRIA1	1
	Organismal Functions	function	function of rodents	0.0168			SOD1	1
	Organ Morphology, Reproductive System Development and Function	quantity	quantity of corpus luteum	0.0168			SOD1	1
	Cellular Function and Maintenance	respiration	respiration of mitochondria	0.0168			SOD1	1
	Cell-To-Cell Signaling and Interaction, Hematological System Development and Function, Immune Cell Trafficking, Inflammatory Response	activation	activation of myeloid cells	0.0172			PREX1,SOD1	2
	Cell Death and Survival	cell viability	cell viability of pheochromocytoma cell lines	0.0173			SOD1	1
	Cellular Assembly and Organization	formation	formation of cytoplasmic aggregates	0.0173			SOD1	1
	Cancer, Gastrointestinal Disease, Organismal Injury and Abnormalities	malignant neoplasm of large intestine	malignant neoplasm of large intestine	0.0178			SRPK2,PREX1,TWF2,EIF4G2,TRIM9,PRDX5,GAA,GRIA1,TNKS1BP1	9
	Behavior	associative learning	associative learning	0.0178			GRIA1	1
	Cell-To-Cell Signaling and Interaction, Nervous System Development and Function	long-term potentiation	long-term potentiation of hippocampal cells	0.0178			GRIA1	1
	Cardiovascular Disease, Cell Death and Survival, Organismal Injury and Abnormalities	myocardial necrosis	myocardial necrosis	0.0178			SOD1	1
	Cellular Assembly and Organization, Cellular Function and Maintenance	organization	organization of lysosome	0.0178			GAA	1
	Cancer, Gastrointestinal Disease, Organismal Injury and Abnormalities	colorectal cancer	colorectal cancer	0.0182			SRPK2,PREX1,EIF4G2,TRIM9,PRDX5,GAA,GRIA1	7
	Cancer, Gastrointestinal Disease, Organismal Injury and Abnormalities	digestive system cancer	digestive system cancer	0.0182			SRPK2,PREX1,TWF2,EIF4G2,TRIM9,PRDX5,GAA,GRIA1,TNKS1BP1,SOD1	10
	Cell Death and Survival, Neurological Disease	cell death	cell death of astrocytes	0.0183			SOD1	1
	Cellular Compromise	damage	damage of mitochondria	0.0183			SOD1	1
	Developmental Disorder	gastrulation failure	gastrulation failure	0.0183			EIF4G2	1
	Neurological Disease	memory deficits	memory deficits	0.0183			SOD1	1
	Energy Production, Molecular Transport, Nucleic Acid Metabolism, Small Molecule Biochemistry	release	release of ATP	0.0183			SOD1	1
	Cell Death and Survival	cell death	cell death of cervical cancer cell lines	0.0183			EIF4G2,SOD1	2
	Behavior	hyperactivity	hyperactivity	0.0188			GRIA1	1
	Cell Morphology, Cellular Function and Maintenance	mitochondrial membrane potential	mitochondrial membrane potential	0.0188			SOD1	1
	Digestive System Development and Function, Hepatic System Development and Function, Organ Morphology	pale	paleness of liver	0.0188			SOD1	1
	Cell Morphology, Cellular Assembly and Organization	abnormal morphology	abnormal morphology of mitochondria	0.0192			SOD1	1
	Cellular Compromise	fragmentation	fragmentation of Golgi apparatus	0.0192			SOD1	1
	Cancer, Organismal Injury and Abnormalities, Renal and Urological Disease	renal clear cell adenocarcinoma	renal clear cell adenocarcinoma	0.0194			SRPK2,EIF4G2,TNKS1BP1	3
	Cell-To-Cell Signaling and Interaction	signal transduction	signal transduction	0.0194			SRPK2,PREX1,TWF2,GRIA1	4
	Cell Morphology, Organ Morphology, Skeletal and Muscular System Development and Function, Tissue Morphology	abnormal morphology	abnormal morphology of skeletal muscle cells	0.0197			GAA	1
	Free Radical Scavenging, Molecular Transport	quantity	quantity of superoxide	0.0197			SOD1	1
	Cell-To-Cell Signaling and Interaction, Hematological System Development and Function, Immune Cell Trafficking, Inflammatory Response	activation	activation of phagocytes	0.0202			PREX1,SOD1	2
	Cardiovascular System Development and Function, Organ Morphology, Organismal Development	abnormal morphology	abnormal morphology of dilated left ventricle	0.0202			GAA	1
	Developmental Disorder, Endocrine System Disorders, Organismal Injury and Abnormalities, Reproductive System Disease	cryptorchidism	cryptorchidism	0.0202			GRIA1	1
	Hematological System Development and Function, Hematopoiesis, Lymphoid Tissue Structure and Development, Tissue Morphology	quantity	quantity of myeloid progenitor cells	0.0202			SOD1	1
	Digestive System Development and Function, Gastrointestinal Disease, Hepatic System Development and Function, Hepatic System Disease, Inflammatory Disease, Inflammatory Response, Metabolic Disease, Organ Development, Organismal Injury and Abnormalities	steatohepatitis	steatohepatitis	0.0202			SOD1	1
	Cell Death and Survival, Nervous System Development and Function, Neurological Disease	cell viability	cell viability of motor neurons	0.0207			SOD1	1
	Cellular Assembly and Organization, Cellular Function and Maintenance, Nervous System Development and Function, Tissue Morphology	quantity	quantity of axons	0.0207			SOD1	1
	Cellular Growth and Proliferation	colony formation	colony formation of lung cancer cell lines	0.0216			SOD1	1
	Cardiovascular System Development and Function, Organismal Development, Visual System Development and Function	neovascularization	neovascularization of retina	0.0216			SOD1	1
	Behavior	place preference	place preference	0.0216			GRIA1	1
	Hematological Disease, Immunological Disease, Organismal Injury and Abnormalities	abnormality	abnormality of bone marrow cells	0.0221			SOD1	1
	Cell Death and Survival, Nervous System Development and Function, Neurological Disease	cell viability	cell viability of cortical neurons	0.0221			SOD1	1
	Behavior	social exploration	social exploration	0.0221			GRIA1	1
	Cancer, Connective Tissue Disorders, Organismal Injury and Abnormalities, Skeletal and Muscular Disorders	bone osteosarcoma	bone osteosarcoma	0.0226			EIF4G2	1
	Cell Death and Survival	cell viability	cell viability of ovarian cancer cell lines	0.0226			SOD1	1
	Tissue Morphology	lack	lack of mesoderm	0.0226			EIF4G2	1
	Cardiovascular Disease, Organismal Injury and Abnormalities	stenosis	stenosis of aortic valve	0.0226			GRIA1	1
	Nervous System Development and Function, Organ Morphology, Organismal Development	abnormal morphology	abnormal morphology of spinal cord	0.023			GRIA1	1
	Drug Metabolism, Protein Synthesis	metabolism	metabolism of glutathione	0.023			SOD1	1
	Neurological Disease	seizures	seizures	0.0231			TRIM9,GRIA1	2
	Gene Expression, Protein Synthesis	translation	initiation of translation of mRNA	0.0235			EIF4G2	1
	Cell Morphology, Nervous System Development and Function, Tissue Morphology	abnormal morphology	abnormal morphology of dendrites	0.024			GRIA1	1
	Behavior, Reproductive System Development and Function	mating behavior	mating behavior	0.024			SOD1	1
	Cell Morphology, Cellular Assembly and Organization, Cellular Development, Cellular Growth and Proliferation, Nervous System Development and Function, Tissue Development	outgrowth	outgrowth of neurites	0.0241			EIF4G2,SOD1	2
	Cardiovascular System Development and Function, Ophthalmic Disease, Organismal Development, Organismal Injury and Abnormalities, Visual System Development and Function	neovascularization	neovascularization of choroid	0.0245			SOD1	1
	Cell-To-Cell Signaling and Interaction, Hair and Skin Development and Function	response	response of epithelial cell lines	0.0245			TRIM9	1
	Cell Cycle, Cellular Development, Connective Tissue Development and Function	senescence	senescence of fibroblasts	0.0245			SOD1	1
	Cellular Compromise, DNA Replication, Recombination, and Repair	breakage	breakage of chromosomes	0.0249			SOD1	1
	Cellular Compromise	dysfunction	dysfunction of mitochondria	0.0249			SOD1	1
	Cancer, Gastrointestinal Disease, Hepatic System Disease, Organismal Injury and Abnormalities	incidence	incidence of hepatocellular carcinoma	0.0249			SOD1	1
	Cell-To-Cell Signaling and Interaction, Cellular Movement, Hematological System Development and Function, Hypersensitivity Response, Immune Cell Trafficking	recruitment	recruitment of eosinophils	0.0249			PREX1	1
	Cell-To-Cell Signaling and Interaction, Embryonic Development	response	response of embryonic cell lines	0.0249			TRIM9	1
	Organismal Functions	locomotor activity	locomotor activity	0.0254			GRIA1	1
	Organismal Functions	metabolism	metabolism of mammalia	0.0254			SOD1	1
	Behavior, Organismal Functions	walking	walking	0.0254			SOD1	1
	Cell Death and Survival	cell death	cell death of endothelial cell lines	0.0259			SOD1	1
	Cell-To-Cell Signaling and Interaction, Renal and Urological System Development and Function	response	response of kidney cell lines	0.0259			TRIM9	1
	Cellular Function and Maintenance, Nervous System Development and Function	axonal transport	axonal transport	0.0264			SOD1	1
	Cell-To-Cell Signaling and Interaction, Cellular Movement, Hematological System Development and Function, Immune Cell Trafficking, Inflammatory Response	recruitment	recruitment of monocytes	0.0264			PREX1	1
	Neurological Disease, Organismal Injury and Abnormalities	brain atrophy	brain atrophy	0.0268			SOD1	1
	Cell Death and Survival, DNA Replication, Recombination, and Repair	fragmentation	fragmentation of DNA fragment	0.0268			SOD1	1
	Cardiovascular Disease, Organismal Injury and Abnormalities, Tissue Morphology	volume	volume of infarct	0.0268			SOD1	1
	Protein Synthesis	translation	initiation of translation of protein	0.0273			EIF4G2	1
	Cell Signaling	replication	replication of viral replicon	0.0273			SRPK2	1
	Hematological System Development and Function	mean corpuscular volume	mean corpuscular volume	0.0278			SOD1	1
	Cell Death and Survival, Neurological Disease	apoptosis	apoptosis of neurons	0.0281			SRPK2,SOD1	2
	Cell Death and Survival	cell viability	cell viability of neuroblastoma cell lines	0.0282			SOD1	1
	Inflammatory Response	inflammation	inflammation of body region	0.0284			PREX1,GAA,SOD1	3
	Neurological Disease	progressive encephalopathy	progressive encephalopathy	0.0287			SOD1	1
	Neurological Disease	movement disorder	Movement Disorders	0.0288			GAA,GRIA1,SOD1	3
	Organismal Injury and Abnormalities, Reproductive System Disease	adenomyosis	adenomyosis	0.0292			PRDX5	1
	Neurological Disease, Organismal Injury and Abnormalities	subarachnoid hemorrhage	subarachnoid hemorrhage	0.0292			GRIA1	1
	Neurological Disease	brainstem disorder	brainstem disorder	0.0297			SOD1	1
	Digestive System Development and Function, Gastrointestinal Disease, Hepatic System Development and Function, Hepatic System Disease, Infectious Diseases, Inflammatory Disease, Inflammatory Response, Organ Development, Organismal Injury and Abnormalities	chronic hepatitis C	chronic hepatitis C	0.0297			GAA	1
	Inflammatory Disease, Organismal Injury and Abnormalities, Respiratory Disease	acute respiratory distress syndrome	acute respiratory distress syndrome	0.0301			GRIA1	1
	Psychological Disorders	agitation	agitation	0.0306			GRIA1	1
	Cell-To-Cell Signaling and Interaction, Nervous System Development and Function	long term depression	long term depression of synapse	0.0306			GRIA1	1
	Behavior, Nervous System Development and Function	long-term memory	long-term memory	0.0306			GRIA1	1
	Cellular Compromise, Lipid Metabolism, Small Molecule Biochemistry	peroxidation	peroxidation of lipid	0.0306			SOD1	1
	Free Radical Scavenging	generation	generation of superoxide	0.0311			SOD1	1
	Endocrine System Disorders, Gastrointestinal Disease, Hepatic System Disease, Metabolic Disease, Organismal Injury and Abnormalities	nonalcoholic fatty liver disease	nonalcoholic fatty liver disease	0.0311			SOD1	1
	Skeletal and Muscular System Development and Function	grip strength	grip strength	0.032			GAA	1
	Cell-To-Cell Signaling and Interaction, Drug Metabolism, Molecular Transport, Small Molecule Biochemistry	concentration	concentration of norepinephrine	0.0325			GRIA1	1
	Cellular Assembly and Organization, Cellular Function and Maintenance	function	function of mitochondria	0.0325			SOD1	1
	Cancer, Organismal Injury and Abnormalities	breast or ovarian cancer	breast or ovarian cancer	0.0325			PREX1,TRIM9,PRDX5,SOD1	4
	Developmental Disorder	hypertrophy	Hypertrophy	0.0328			GAA,SOD1	2
	Endocrine System Disorders, Organismal Injury and Abnormalities, Reproductive System Disease	polycystic ovary syndrome	polycystic ovary syndrome	0.0334			GAA	1
	Embryonic Development, Organismal Development, Reproductive System Development and Function	implantation	implantation of embryo	0.0344			SOD1	1
	Organismal Development	abnormal morphology	abnormal morphology of body cavity	0.0346			PREX1,GAA,SOD1	3
	Free Radical Scavenging	synthesis	synthesis of reactive oxygen species	0.0346			PREX1,SOD1	2
	Neurological Disease	localization-related epilepsy	localization-related epilepsy	0.0353			GRIA1	1
	Free Radical Scavenging, Small Molecule Biochemistry	production	production of hydrogen peroxide	0.0353			SOD1	1
	Cellular Movement	migration	migration of cervical cancer cell lines	0.0358			PREX1	1
	Cellular Assembly and Organization	formation	formation of vacuole	0.0362			SOD1	1
	Infectious Diseases	replication	replication of Hepatitis C virus	0.0362			SRPK2	1
	Cancer, Organismal Injury and Abnormalities	abdominal cancer	abdominal cancer	0.0369			SRPK2,PREX1,TWF2,EIF4G2,TRIM9,PRDX5,GAA,GRIA1,TNKS1BP1,SOD1	10
	Nervous System Development and Function	electrophysiology	electrophysiology of eye	0.0372			SOD1	1
	Cardiovascular Disease, Hematological Disease, Metabolic Disease	hyperlipidemia	hyperlipidemia	0.0372			SOD1	1
	Cell-To-Cell Signaling and Interaction, Nervous System Development and Function	auditory evoked potential	auditory evoked potential	0.0377			SOD1	1
	Protein Synthesis	quantity	quantity of TNF in blood	0.0377			SOD1	1
	Drug Metabolism, Molecular Transport, Small Molecule Biochemistry	concentration	concentration of glutathione	0.0381			SOD1	1
	Organismal Injury and Abnormalities	postoperative pain	postoperative pain	0.0386			GRIA1	1
	Organismal Functions, Skeletal and Muscular Disorders	muscle weakness	progressive muscle weakness	0.0386			GAA	1
	Carbohydrate Metabolism	quantity	quantity of carbohydrate	0.0394			GAA,SOD1	2
	Cardiovascular Disease, Respiratory Disease	pulmonary hypertension	Pulmonary Hypertension	0.0395			GRIA1	1
	Cell Death and Survival	cell death	cell death of nervous tissue cell lines	0.0395			SOD1	1
	Cell Signaling, Post-Translational Modification	activation	activation of MAP kinase	0.0405			SOD1	1
	Cell-To-Cell Signaling and Interaction, Hematological System Development and Function, Immune Cell Trafficking, Inflammatory Response	adhesion	adhesion of neutrophils	0.0405			PREX1	1
	Cardiovascular System Development and Function, Organ Morphology, Organismal Development	abnormal morphology	abnormal morphology of enlarged heart	0.0409			GAA	1
	Protein Synthesis	quantity	quantity of IL-6 in blood	0.0409			SOD1	1
	Cell Signaling, Molecular Transport, Small Molecule Biochemistry	release	release of nitric oxide	0.0409			SOD1	1
	Cardiovascular System Development and Function, Cell Morphology, Organ Morphology, Organismal Development, Skeletal and Muscular System Development and Function, Tissue Morphology	abnormal morphology	abnormal morphology of cardiomyocytes	0.0414			GAA	1
	Cardiovascular Disease, Developmental Disorder, Organismal Injury and Abnormalities	hypertrophy	hypertrophy of left ventricle	0.0414			GAA	1
	Cell Death and Survival, Neurological Disease	apoptosis	apoptosis of cortical neurons	0.0419			SRPK2	1
	Free Radical Scavenging	formation	formation of reactive oxygen species	0.0419			PREX1	1
	Molecular Transport	quantity	quantity of heavy metal	0.0423			SOD1	1
	Cardiovascular Disease, Organismal Injury and Abnormalities, Skeletal and Muscular Disorders	hypertrophic cardiomyopathy	hypertrophic cardiomyopathy	0.0428			GAA	1
	Cardiovascular Disease	reperfusion injury	reperfusion injury	0.0428			GRIA1	1
	Cellular Assembly and Organization	organization	organization of organelle	0.043			GAA,SOD1	2
	Cellular Compromise, Neurological Disease, Organismal Injury and Abnormalities	damage	damage of neurons	0.0433			SOD1	1
	Behavior	exploratory behavior	exploratory behavior	0.0433			GRIA1	1
	Cell-To-Cell Signaling and Interaction, Hematological System Development and Function, Immune Cell Trafficking, Inflammatory Response	activation	activation of neutrophils	0.0442			PREX1	1
	Cell Death and Survival	apoptosis	apoptosis of pheochromocytoma cell lines	0.0442			SOD1	1
	Inflammatory Response	inflammation	inflammation of organ	0.0444			PREX1,GAA,SOD1	3
	Cell Death and Survival	cell viability	cell viability of myeloma cell lines	0.0447			SOD1	1
	Behavior	contextual conditioning	contextual conditioning	0.0447			GRIA1	1
	Lipid Metabolism, Small Molecule Biochemistry, Vitamin and Mineral Metabolism	homeostasis	homeostasis of cholesterol	0.0447			SOD1	1
	Cellular Movement	influx	influx of cells	0.0447			SOD1	1
	Energy Production, Nucleic Acid Metabolism, Small Molecule Biochemistry	synthesis	synthesis of ATP	0.0447			SOD1	1
	Cellular Movement, Hematological System Development and Function, Immune Cell Trafficking	cell movement	cell movement of leukocyte cell lines	0.0456			SOD1	1
	Cell Morphology	abnormal morphology	abnormal morphology of cells	0.046			GAA,GRIA1,SOD1	3
	Neurological Disease, Organismal Injury and Abnormalities	hyperalgesia	hyperalgesia	0.0461			GRIA1	1
	Connective Tissue Disorders, Developmental Disorder, Skeletal and Muscular Disorders	kyphosis	kyphosis	0.047			GAA	1
	Neurological Disease, Skeletal and Muscular Disorders	motor dysfunction	motor dysfunction	0.0474			SOD1	1
	Connective Tissue Development and Function, Hematological System Development and Function, Organismal Development, Tissue Morphology	quantity	increased quantity of red blood cells	0.0479			SOD1	1
	Carbohydrate Metabolism, Molecular Transport	quantity	quantity of glycogen	0.0488			GAA	1
	Cell-To-Cell Signaling and Interaction, Cellular Movement, Hematological System Development and Function, Immune Cell Trafficking	recruitment	recruitment of lymphocytes	0.0493			PREX1	1
	Cancer, Organismal Injury and Abnormalities	head and neck neoplasia	head and neck neoplasia	0.0496			PREX1,EIF4G2,PRDX5,GRIA1,TNKS1BP1	5
4 dpi
	Connective Tissue Disorders, Hematological Disease	thalassemia	thalassemia	4.83e-08			Hbb-b2,HBA1/HBA2,Hbb-b1	3
	Hematological Disease	anisocytosis	anisocytosis	5.49e-08			Hbb-b2,HBA1/HBA2,Hbb-b1	3
	Hematological System Development and Function	red cell distribution width	red cell distribution width of red blood cells	9.87e-08			Hbb-b2,Hbb-b1	2
	Hematological System Development and Function	mean corpuscular hemoglobin concentration	mean corpuscular hemoglobin concentration	2.54e-07			Hbb-b2,HBA1/HBA2,Hbb-b1	3
	Lymphoid Tissue Structure and Development, Organ Morphology	abnormal size	abnormal size of spleen	2.96e-07			Hbb-b2,Hbb-b1	2
	Molecular Transport, Small Molecule Biochemistry	concentration	concentration of bilirubin	5.92e-07			Hbb-b2,Hbb-b1	2
	Connective Tissue Development and Function, Hematological System Development and Function, Hematopoiesis, Organismal Development, Tissue Morphology	quantity	quantity of reticulocytes	6.58e-07			Hbb-b2,HBA1/HBA2,Hbb-b1	3
	Hematological System Development and Function	mean corpuscular volume	mean corpuscular volume	7.33e-07			Hbb-b2,HBA1/HBA2,Hbb-b1	3
	Molecular Transport	transport	transport of oxygen	9.87e-07			HBA1/HBA2,Hbb-b1	2
	Cardiovascular System Development and Function, Cellular Development, Cellular Growth and Proliferation, Hematological System Development and Function, Hematopoiesis, Organismal Development, Tissue Development	development	development of red blood cells	1.3e-06			Hbb-b2,HBA1/HBA2,Hbb-b1	3
	Cardiovascular System Development and Function, Cell Morphology, Hematological System Development and Function, Hematopoiesis, Tissue Morphology	abnormal morphology	abnormal morphology of red blood cells	1.54e-06			Hbb-b2,HBA1/HBA2,Hbb-b1	3
	Gastrointestinal Disease, Hematological Disease, Hepatic System Disease, Metabolic Disease, Nutritional Disease, Organismal Injury and Abnormalities	iron overload	iron overload of liver	2.07e-06			Hbb-b2,Hbb-b1	2
	Hematological System Development and Function	hemoglobin concentration distribution width	hemoglobin concentration distribution width	2.76e-06			Hbb-b2,Hbb-b1	2
	Hematological Disease, Metabolic Disease, Nutritional Disease	hemosiderosis	hemosiderosis	3.55e-06			Hbb-b2,Hbb-b1	2
	Cell Morphology, Connective Tissue Development and Function, Hematological System Development and Function, Hematopoiesis, Organismal Development, Tissue Morphology	volume	volume of red blood cells	3.55e-06			Hbb-b2,Hbb-b1	2
	Connective Tissue Disorders, Skeletal and Muscular Disorders, Tissue Morphology	deformation	deformation of bone	6.5e-06			Hbb-b2,Hbb-b1	2
	Cell Death and Survival, Hematological System Development and Function	survival	survival of red blood cells	1.68e-05			Hbb-b2,Hbb-b1	2
	Cellular Development, Embryonic Development, Hematological System Development and Function, Hematopoiesis, Lymphoid Tissue Structure and Development, Organ Development, Organismal Development, Tissue Development	hematopoiesis	hematopoiesis of spleen	2.49e-05			Hbb-b2,Hbb-b1	2
	Cardiovascular System Development and Function, Cell Morphology, Hematological System Development and Function, Hematopoiesis, Tissue Morphology	abnormal morphology	abnormal morphology of erythroid progenitor cells	3.2e-05			Hbb-b2,Hbb-b1	2
	Connective Tissue Development and Function, Hematological System Development and Function, Hematopoiesis, Organismal Development, Tissue Morphology	quantity	quantity of erythroblasts	3.2e-05			Hbb-b2,Hbb-b1	2
	Hematological System Development and Function	hematocrit	hematocrit of blood	4.57e-05			Hbb-b2,Hbb-b1	2
	Connective Tissue Development and Function, Tissue Morphology	quantity	quantity of connective tissue	6.75e-05		1.165	MTOR,Hbb-b2,HBA1/HBA2,Hbb-b1	4
	Cancer, Organismal Injury and Abnormalities	squamous-cell carcinoma	malignant squamous-cell carcinoma	7.65e-05			Hbb-b2,HBA1/HBA2	2
	Lymphoid Tissue Structure and Development, Organ Morphology	quantity	quantity of white pulp	8.04e-05			Hbb-b2,Hbb-b1	2
	Skeletal and Muscular System Development and Function	thickness	thickness of compact bone	9.28e-05			Hbb-b2,Hbb-b1	2
	Endocrine System Development and Function, Molecular Transport, Small Molecule Biochemistry	abnormal quantity	abnormal quantity of hormone	0.00013			Hbb-b2,Hbb-b1	2
	Molecular Transport, Small Molecule Biochemistry	quantity	quantity of bilirubin	0.000135			Hbb-b2,Hbb-b1	2
	Cellular Development, Cellular Growth and Proliferation, Hematological System Development and Function, Hematopoiesis, Tissue Development	development	development of blood cells	0.000149			MTOR,Hbb-b2,HBA1/HBA2,Hbb-b1	4
	Cell Death and Survival	cell viability	cell viability of blood cells	0.000157			MTOR,Hbb-b2,Hbb-b1	3
	Digestive System Development and Function, Gastrointestinal Disease, Hepatic System Development and Function, Hepatic System Disease, Infectious Diseases, Inflammatory Disease, Inflammatory Response, Organ Development, Organismal Injury and Abnormalities	hepatitis C	hepatitis C	0.000264			MTOR,HBA1/HBA2	2
	Hematological System Development and Function, Tissue Morphology	abnormal morphology	abnormal morphology of bone marrow	0.000285			Hbb-b2,Hbb-b1	2
	Cardiovascular Disease, Hematological Disease	anemia	anemia	0.0003			Hbb-b2,HBA1/HBA2,Hbb-b1	3
	Connective Tissue Development and Function, Organ Morphology, Organismal Development, Skeletal and Muscular System Development and Function, Tissue Development	abnormal morphology	abnormal morphology of femur	0.000308			Hbb-b2,Hbb-b1	2
	Organismal Survival	organismal death	death of perinatal stage organism	0.000316			Hbb-b2,Hbb-b1	2
	Connective Tissue Disorders, Hematological Disease	ZF type alpha-thalassemia	ZF type alpha-thalassemia	0.000339			HBA1/HBA2	1
	Connective Tissue Disorders, Hematological Disease	alpha + thalassemia	alpha + thalassemia	0.000339			HBA1/HBA2	1
	Cardiovascular Disease, Cell Death and Survival, Connective Tissue Disorders, Developmental Disorder, Hematological Disease, Hereditary Disorder, Organismal Injury and Abnormalities	alpha Heinz body anemias	alpha Heinz body anemias	0.000339			HBA1/HBA2	1
	Connective Tissue Disorders, Hematological Disease	alpha thalassaemia trait	alpha thalassaemia trait	0.000339			HBA1/HBA2	1
	Cancer, Connective Tissue Disorders, Hematological Disease, Organismal Injury and Abnormalities	alpha-globin type erythremia	alpha-globin type erythremia	0.000339			HBA1/HBA2	1
	Hematological Disease	alpha-globin type methemoglobinemia	alpha-globin type methemoglobinemia	0.000339			HBA1/HBA2	1
	Cell Death and Survival, Neurological Disease	cell death	cell death of CA3b neurons	0.000339			MTOR	1
	Cell Death and Survival, Neurological Disease	cell death	cell death of CA3c neurons	0.000339			MTOR	1
	Cancer, Cell-To-Cell Signaling and Interaction, Inflammatory Response	cytotoxic reaction	cytotoxic reaction of adenocarcinoma cell lines	0.000339			MTOR	1
	Cancer, Cell-To-Cell Signaling and Interaction, Inflammatory Response	cytotoxic reaction	cytotoxic reaction of stomach cancer cell lines	0.000339			MTOR	1
	Cell-mediated Immune Response, Cellular Development, Cellular Function and Maintenance, Cellular Growth and Proliferation, Hematological System Development and Function, Hematopoiesis, Lymphoid Tissue Structure and Development, Tissue Development	development	development of Treg precursor cells	0.000339			MTOR	1
	Cancer, Gastrointestinal Disease, Hepatic System Disease, Organismal Injury and Abnormalities	fibrolamellar carcinoma	fibrolamellar carcinoma	0.000339			MTOR	1
	Embryonic Development, Organismal Development, Tissue Development	formation	formation of telencephalic primordium	0.000339			MTOR	1
	Embryonic Development, Organismal Development, Tissue Development	formation	formation of telencephalic vesicle	0.000339			MTOR	1
	Cellular Function and Maintenance, Hematological System Development and Function	function	function of alpha-beta T lymphocytes	0.000339			MTOR	1
	Cellular Function and Maintenance, Hematological System Development and Function	function	function of gamma-delta T lymphocytes	0.000339			MTOR	1
	Organismal Injury and Abnormalities	hemoglobin H hydrops fetalis syndrome	hemoglobin H hydrops fetalis syndrome	0.000339			HBA1/HBA2	1
	Nervous System Development and Function	myelination	initiation of myelination	0.000339			MTOR	1
	Cellular Function and Maintenance	maintenance	maintenance of induced regulatory T-lymphocyte	0.000339			MTOR	1
	Cancer, Connective Tissue Disorders, Organismal Injury and Abnormalities, Skeletal and Muscular Disorders	bone sarcoma	metastatic bone sarcoma	0.000339			MTOR	1
	Cardiovascular Disease, Hereditary Disorder, Neurological Disease, Organismal Injury and Abnormalities	moyamoya disease type 2	moyamoya disease type 2	0.000339			RNF213	1
	Connective Tissue Disorders, Hematological Disease	nondeletional hemoglobin H disease	nondeletional hemoglobin H disease	0.000339			HBA1/HBA2	1
	Cell Morphology	polarity	polarity of hepatoma cell lines	0.000339			MTOR	1
	Cellular Growth and Proliferation, Nervous System Development and Function, Organ Development	proliferation	proliferation of forebrain cells	0.000339			MTOR	1
	Cancer, Organismal Injury and Abnormalities	squamous-cell carcinoma	squamous-cell carcinoma	0.000357			CTNND2,MTOR,RNF213,Hbb-b2,NOMO1 (includes others),HBA1/HBA2	6
	Molecular Transport	quantity	quantity of heavy metal	0.000381			Hbb-b2,Hbb-b1	2
	Hematological System Development and Function	hematocrit	increased hematocrit of organism	0.000434			Hbb-b2,Hbb-b1	2
	Endocrine System Development and Function, Molecular Transport, Small Molecule Biochemistry	concentration	concentration of hormone	0.000445			MTOR,Hbb-b2,Hbb-b1	3
	Immunological Disease, Inflammatory Disease	splenomegaly	Splenomegaly	0.000453			Hbb-b2,Hbb-b1	2
	Connective Tissue Development and Function, Hematological System Development and Function, Organismal Development, Tissue Morphology	quantity	increased quantity of red blood cells	0.000491			Hbb-b2,Hbb-b1	2
	Cellular Assembly and Organization	organization	organization of plasma membrane	0.000491			CTNND2,MTOR	2
	Cell Morphology	size	size of cells	0.000599			MTOR,Hbb-b2,Hbb-b1	3
	Cell-To-Cell Signaling and Interaction, Renal and Urological System Development and Function	adhesion	adhesion of podocytes	0.000679			MTOR	1
	Cellular Compromise, Hematological Disease, Immunological Disease, Organismal Injury and Abnormalities	atrophy	atrophy of T lymphocytes	0.000679			MTOR	1
	Cell Morphology, Cellular Function and Maintenance	autophagy	autophagy of kidney cells	0.000679			MTOR	1
	Organ Morphology	conversion	conversion of anterior tibial muscle	0.000679			HBA1/HBA2	1
	Cancer, Organismal Injury and Abnormalities, Reproductive System Disease	estrogen receptor positive HER2 negative invasive breast cancer	estrogen receptor positive HER2 negative invasive breast cancer	0.000679			MTOR	1
	Cellular Assembly and Organization, Cellular Development, Cellular Growth and Proliferation, Digestive System Development and Function, Embryonic Development, Hepatic System Development and Function, Organ Development, Organismal Development, Tissue Development	formation	formation of biliary canaliculi	0.000679			MTOR	1
	Infectious Diseases	infection	infection by BK polyomavirus	0.000679			MTOR	1
	Cellular Movement, Renal and Urological System Development and Function	migration	migration of podocytes	0.000679			MTOR	1
	Cellular Development, Cellular Growth and Proliferation, Embryonic Development, Organ Development, Organismal Development, Reproductive System Development and Function, Tissue Development	overgrowth	overgrowth of mammary epithelial cells	0.000679			MTOR	1
	Cancer, Organismal Injury and Abnormalities	perivascular epithelioid cell tumor	perivascular epithelioid cell tumor	0.000679			MTOR	1
	Cell Morphology	polarity	polarity of carcinoma cell lines	0.000679			MTOR	1
	Cancer, Connective Tissue Disorders, Organismal Injury and Abnormalities	angiomyolipoma	recurrent angiomyolipoma	0.000679			MTOR	1
	Cancer, Organismal Injury and Abnormalities, Renal and Urological Disease	renal clear cell adenocarcinoma	recurrent renal clear cell adenocarcinoma	0.000679			MTOR	1
	Cell Cycle	senescence	senescence of intestinal cell lines	0.000679			MTOR	1
	Cancer, Organismal Injury and Abnormalities, Renal and Urological Disease	renal cell cancer	stage 1 renal cell cancer	0.000679			MTOR	1
	Cancer, Organismal Injury and Abnormalities, Renal and Urological Disease	renal cell cancer	stage 2 renal cell cancer	0.000679			MTOR	1
	Cancer, Hematological Disease, Immunological Disease, Organismal Injury and Abnormalities	diffuse large B-cell lymphoma	stage 3 diffuse large B-cell lymphoma	0.000679			MTOR	1
	Cancer, Hematological Disease, Immunological Disease, Organismal Injury and Abnormalities	diffuse large B-cell lymphoma	stage 4 diffuse large B-cell lymphoma	0.000679			MTOR	1
	Cancer, Neurological Disease, Organismal Injury and Abnormalities	subependymal giant cell astrocytoma	subependymal giant cell astrocytoma	0.000679			MTOR	1
	Cellular Movement, Hematological System Development and Function, Immune Cell Trafficking	transmigration	transmigration of myeloid-derived suppressor cells	0.000679			MTOR	1
	Cancer, Endocrine System Disorders, Gastrointestinal Disease, Organismal Injury and Abnormalities	locally advanced neuroendocrine tumor of pancreatic origin	unresectable locally advanced neuroendocrine tumor of pancreatic origin	0.000679			MTOR	1
	Cell Morphology	morphology	morphology of cells	0.000684			CTNND2,MTOR,Hbb-b2,HBA1/HBA2,Hbb-b1	5
	Hair and Skin Development and Function	pallor	pallor	0.000703			Hbb-b2,Hbb-b1	2
	Cellular Assembly and Organization, Cellular Development, Cellular Growth and Proliferation, Nervous System Development and Function, Tissue Development	growth	growth of neurites	0.000751			CTNND2,MTOR,HBA1/HBA2	3
	Cellular Growth and Proliferation, Tissue Development	generation	generation of cells	0.000817			CTNND2,MTOR,Hbb-b2,HBA1/HBA2,Hbb-b1	5
	Organ Morphology	mass	mass of spleen	0.000823			Hbb-b2,Hbb-b1	2
	Molecular Transport	quantity	quantity of metal	0.000914			Hbb-b2,HBA1/HBA2,Hbb-b1	3
	Cancer, Cell Death and Survival, Organismal Injury and Abnormalities, Tumor Morphology	apoptosis	apoptosis of adenoma cells	0.00102			MTOR	1
	Developmental Disorder, Hereditary Disorder, Organismal Injury and Abnormalities, Renal and Urological Disease	autosomal dominant polycystic kidney disease type 2	autosomal dominant polycystic kidney disease type 2	0.00102			MTOR	1
	Molecular Transport, Protein Trafficking	clearance	clearance of protein	0.00102			MTOR	1
	Cell Cycle, Cell-To-Cell Signaling and Interaction, Hematological System Development and Function, Inflammatory Response	effector phase	effector phase of naive T lymphocytes	0.00102			MTOR	1
	Cellular Function and Maintenance, Hematological System Development and Function	function	function of induced regulatory T-lymphocyte	0.00102			MTOR	1
	Cancer, Endocrine System Disorders, Organismal Injury and Abnormalities	hyperplasia	hyperplasia of thyrocytes	0.00102			MTOR	1
	Cancer, Cellular Growth and Proliferation, Organismal Functions, Organismal Injury and Abnormalities, Tumor Morphology	inhibition	inhibition of sarcoma cells	0.00102			MTOR	1
	Cancer, Organismal Injury and Abnormalities, Reproductive System Disease	locally advanced HER2 positive breast cancer	locally advanced HER2 positive breast cancer	0.00102			MTOR	1
	Renal and Urological System Development and Function, Tissue Development	multilayering	multilayering of kidney cell lines	0.00102			CTNND2	1
	Cancer, Connective Tissue Disorders, Organismal Injury and Abnormalities, Renal and Urological Disease	renal angiomyolipoma	renal angiomyolipoma	0.00102			MTOR	1
	Cancer, Organismal Injury and Abnormalities, Renal and Urological Disease	renal-cell carcinoma	stage 3 renal-cell carcinoma	0.00102			MTOR	1
	Cell Signaling, Post-Translational Modification	threonine phosphorylation	threonine phosphorylation of protein	0.00102			MTOR	1
	Cancer, Organismal Injury and Abnormalities	lymphoid cancer	lymphoid cancer	0.00132			CTNND2,MTOR,RNF213,NOMO1 (includes others),HBA1/HBA2	5
	Dermatological Diseases and Conditions	Birt-Hogg-Dube syndrome	Birt-Hogg-Dube syndrome	0.00136			MTOR	1
	Cell Morphology, Cellular Function and Maintenance	autophagy	autophagy of peritoneal macrophages	0.00136			MTOR	1
	Developmental Disorder, Hereditary Disorder, Organismal Injury and Abnormalities, Renal and Urological Disease	autosomal dominant polycystic kidney disease type 1	autosomal dominant polycystic kidney disease type 1	0.00136			MTOR	1
	Immunological Disease	chronic graft-vs-host disease	chronic graft-vs-host disease	0.00136			MTOR	1
	Cellular Development	differentiation	differentiation of hepatoma cell lines	0.00136			MTOR	1
	Cancer, Neurological Disease, Organismal Injury and Abnormalities	plexiform neurofibroma	plexiform neurofibroma	0.00136			MTOR	1
	Cancer, Endocrine System Disorders, Organismal Injury and Abnormalities	carcinoid tumor	progressive carcinoid tumor	0.00136			MTOR	1
	Cell Cycle	senescence	senescence of eye cell lines	0.00136			MTOR	1
	Cancer, Organismal Injury and Abnormalities, Reproductive System Disease	HER2 negative hormone receptor positive invasive breast carcinoma	stage 4 HER2 negative hormone receptor positive invasive breast carcinoma	0.00136			MTOR	1
	Cancer, Organismal Injury and Abnormalities, Reproductive System Disease	hormone receptor positive HER2 negative invasive breast cancer	stage 4 hormone receptor positive HER2 negative invasive breast cancer	0.00136			MTOR	1
	Cell Morphology, Cellular Assembly and Organization, Cellular Function and Maintenance	formation	formation of lamellipodia	0.00153			CTNND2,MTOR	2
	Embryonic Development, Organismal Development	development	development of abdomen	0.00158			MTOR,Hbb-b2,Hbb-b1	3
	Cell Death and Survival	cell viability	cell viability	0.00161		-0.492	MTOR,Hbb-b2,HBA1/HBA2,Hbb-b1	4
	Organismal Functions	anabolism	anabolism	0.0017			MTOR	1
	Cell-mediated Immune Response, Cellular Development, Cellular Function and Maintenance, Cellular Growth and Proliferation, Hematological System Development and Function, Hematopoiesis, Lymphoid Tissue Structure and Development, Tissue Development	differentiation	differentiation of Th1 effector cells	0.0017			MTOR	1
	Cellular Function and Maintenance, Hematological System Development and Function	function	function of monocytes	0.0017			MTOR	1
	Cancer, Endocrine System Disorders, Organismal Injury and Abnormalities	malignant carcinoid syndrome	malignant carcinoid syndrome	0.0017			MTOR	1
	Organ Morphology, Skeletal and Muscular System Development and Function, Tissue Morphology	mass	mass of muscle tissue	0.0017			MTOR	1
	Cellular Function and Maintenance, Hematological System Development and Function	metabolism	metabolism of T lymphocytes	0.0017			MTOR	1
	Cell Cycle	mitogenesis	mitogenesis of epithelial tissue	0.0017			MTOR	1
	Dermatological Diseases and Conditions, Gastrointestinal Disease, Immunological Disease, Inflammatory Disease	oral lichen planus	oral lichen planus	0.0017			MTOR	1
	Cellular Development, Cellular Growth and Proliferation, Endocrine System Development and Function, Organ Development	proliferation	proliferation of thyrocytes	0.0017			MTOR	1
	Cancer, Gastrointestinal Disease, Organismal Injury and Abnormalities	stage IV colorectal cancer	stage IV colorectal cancer	0.0017			MTOR	1
	Lymphoid Tissue Structure and Development, Organ Morphology, Organismal Development	abnormal morphology	abnormal morphology of enlarged spleen	0.0017			Hbb-b2,Hbb-b1	2
	Lymphoid Tissue Structure and Development, Tissue Morphology	quantity	quantity of bone marrow cells	0.00174			Hbb-b2,Hbb-b1	2
	Cancer, Hematological Disease, Organismal Injury and Abnormalities	hematologic cancer	hematologic cancer	0.00182			CTNND2,MTOR,RNF213,NOMO1 (includes others),HBA1/HBA2	5
	Cancer, Hematological Disease, Organismal Injury and Abnormalities	chronic myeloproliferative neoplasm	chronic myeloproliferative neoplasm	0.002			MTOR,HBA1/HBA2	2
	Cancer, Organismal Injury and Abnormalities, Reproductive System Disease	estrogen receptor positive breast cancer	advanced estrogen receptor positive breast cancer	0.00203			MTOR	1
	Cell-mediated Immune Response, Cellular Development, Cellular Function and Maintenance, Cellular Growth and Proliferation, Hematological System Development and Function, Hematopoiesis, Lymphoid Tissue Structure and Development, Tissue Development	development	development of induced regulatory T-lymphocyte	0.00203			MTOR	1
	Cell-mediated Immune Response, Cellular Development, Cellular Function and Maintenance, Cellular Growth and Proliferation, Hematological System Development and Function, Hematopoiesis, Lymphoid Tissue Structure and Development, Tissue Development	generation	generation of effector T lymphocytes	0.00203			MTOR	1
	Cancer, Organismal Injury and Abnormalities, Reproductive System Disease	bilateral synchronous HER2 negative hormone receptor positive invasive breast cancer	high risk bilateral synchronous HER2 negative hormone receptor positive invasive breast cancer	0.00203			MTOR	1
	Cancer, Organismal Injury and Abnormalities, Reproductive System Disease	multicentric HER2 negative hormone receptor positive invasive breast cancer	high risk multicentric HER2 negative hormone receptor positive invasive breast cancer	0.00203			MTOR	1
	Cancer, Inflammatory Disease, Inflammatory Response, Organismal Injury and Abnormalities, Reproductive System Disease	primary HER2 negative hormone receptor positive inflammatory invasive breast cancer	high risk primary HER2 negative hormone receptor positive inflammatory invasive breast cancer	0.00203			MTOR	1
	Cancer, Cellular Movement, Organismal Injury and Abnormalities, Reproductive System Disease	invasion	invasion of mammary epithelial cells	0.00203			MTOR	1
	Cardiovascular Disease, Respiratory Disease	lymphangioleiomyomatosis	lymphangioleiomyomatosis	0.00203			MTOR	1
	Skeletal and Muscular System Development and Function	maintenance	maintenance of muscle	0.00203			MTOR	1
	Cancer, Organismal Injury and Abnormalities, Tumor Morphology	regression	regression of adenoma	0.00203			MTOR	1
	Cell Death and Survival	survival	survival of kidney cancer cell lines	0.00203			MTOR	1
	Cancer, Hematological Disease, Immunological Disease, Organismal Injury and Abnormalities	acute myeloid leukemia	acute myeloid leukemia	0.00221			CTNND2,MTOR,NOMO1 (includes others),HBA1/HBA2	4
	Cancer, Organismal Injury and Abnormalities, Reproductive System Disease	HER2 negative hormone receptor positive locally advanced breast cancer	HER2 negative hormone receptor positive locally advanced breast cancer	0.00237			MTOR	1
	Cellular Development	branching	branching of fibroblast cell lines	0.00237			CTNND2	1
	Cellular Assembly and Organization, Cellular Compromise	disruption	disruption of actin stress fibers	0.00237			MTOR	1
	Cellular Compromise, Cellular Function and Maintenance	endoplasmic reticulum stress response	endoplasmic reticulum stress response of fibroblast cell lines	0.00237			MTOR	1
	Cancer, Organismal Injury and Abnormalities, Reproductive System Disease	hormone receptor positive HER2 negative metastatic breast cancer	hormone receptor positive HER2 negative metastatic breast cancer	0.00237			MTOR	1
	Cancer, Organismal Injury and Abnormalities, Reproductive System Disease	hormone receptor positive HER2 negative breast cancer	metastatic hormone receptor positive HER2 negative breast cancer	0.00237			MTOR	1
	Cellular Development, Cellular Growth and Proliferation, Nervous System Development and Function, Tissue Development	myelination	myelination of oligodendrocytes	0.00237			MTOR	1
	Nervous System Development and Function	myelination	myelination of optic nerve	0.00237			MTOR	1
	Endocrine System Disorders, Gastrointestinal Disease, Metabolic Disease	post transplant diabetes mellitus	post transplant diabetes mellitus	0.00237			MTOR	1
	Cell Morphology, Embryonic Development	size	size of embryonic cell lines	0.00237			MTOR	1
	Protein Trafficking	trafficking	trafficking of protein	0.00237			MTOR	1
	Cell Morphology, Cellular Assembly and Organization	elongation	elongation of mitochondria	0.00271			MTOR	1
	Cellular Compromise, Cellular Function and Maintenance, Organismal Injury and Abnormalities	endoplasmic reticulum stress response	endoplasmic reticulum stress response of embryonic cell lines	0.00271			MTOR	1
	Cell Cycle	S phase	entry into S phase of epithelial cells	0.00271			MTOR	1
	Cellular Development, Cellular Growth and Proliferation, Hematological System Development and Function, Hematopoiesis, Lymphoid Tissue Structure and Development, Tissue Development	generation	generation of plasmacytoid dendritic cells	0.00271			MTOR	1
	Cellular Development, Cellular Growth and Proliferation, Hematological System Development and Function	proliferation	proliferation of T-cell hybrid cells	0.00271			MTOR	1
	Cancer, Organismal Injury and Abnormalities	metastatic solid tumor	recurrent metastatic solid tumor	0.00271			MTOR	1
	Embryonic Development, Nervous System Development and Function, Organ Development, Organismal Development, Tissue Development	regionalization	regionalization of telencephalon	0.00271			MTOR	1
	Cancer, Hematological Disease, Immunological Disease, Organismal Injury and Abnormalities	classic Hodgkin disease	classic Hodgkin disease	0.00305			MTOR	1
	Cellular Compromise, Cellular Function and Maintenance	endoplasmic reticulum stress response	endoplasmic reticulum stress response of kidney cell lines	0.00305			MTOR	1
	Cancer, Cellular Movement, Organismal Injury and Abnormalities, Tumor Morphology	invasion	invasion of lung cancer cells	0.00305			CTNND2	1
	Cancer, Endocrine System Disorders, Organismal Injury and Abnormalities	metastatic carcinoid tumor	metastatic carcinoid tumor	0.00305			MTOR	1
	Cell-To-Cell Signaling and Interaction, Cellular Movement	recruitment	recruitment of fibroblasts	0.00305			MTOR	1
	Cardiovascular System Development and Function, Organ Morphology	systole	systole of left ventricle	0.00305			MTOR	1
	Cancer, Dermatological Diseases and Conditions, Developmental Disorder, Hereditary Disorder, Neurological Disease, Organismal Injury and Abnormalities	tuberous sclerosis	tuberous sclerosis	0.00305			MTOR	1
	Organismal Injury and Abnormalities, Renal and Urological Disease	failure	failure of kidney	0.00312			MTOR,HBA1/HBA2	2
	Cell Death and Survival, Hepatic System Development and Function	cell viability	cell viability of hepatocytes	0.00339			MTOR	1
	Cellular Compromise, Cellular Function and Maintenance	endoplasmic reticulum stress response	endoplasmic reticulum stress response of epithelial cell lines	0.00339			MTOR	1
	Behavior	running	running	0.00339			HBA1/HBA2	1
	Cell Morphology	size	size of bone cancer cell lines	0.00339			MTOR	1
	Cell Morphology, Hair and Skin Development and Function	size	size of epithelial cell lines	0.00339			MTOR	1
	Cell Morphology	size	size of sarcoma cell lines	0.00339			MTOR	1
	Cancer, Endocrine System Disorders, Organismal Injury and Abnormalities	carcinoid tumor	unresectable carcinoid tumor	0.00339			MTOR	1
	Cell Morphology, Cellular Assembly and Organization, Cellular Development, Cellular Function and Maintenance, Cellular Growth and Proliferation, Embryonic Development, Nervous System Development and Function, Tissue Development	branching	dendritic growth/branching	0.00341			CTNND2,MTOR	2
	Organismal Injury and Abnormalities, Renal and Urological Disease	chronic kidney disease	chronic kidney disease	0.00363			MTOR,HBA1/HBA2	2
	Cell Morphology, Cellular Function and Maintenance	autophagy	autophagy of hepatoma cell lines	0.00373			MTOR	1
	Cell Death and Survival, Neurological Disease	cell death	cell death of CA1 neuron	0.00373			MTOR	1
	Inflammatory Disease, Ophthalmic Disease, Organismal Injury and Abnormalities	keratoconjunctivitis	keratoconjunctivitis	0.00373			MTOR	1
	Cancer, Organismal Injury and Abnormalities, Reproductive System Disease	HER2-positive breast cancer	metastatic HER2-positive breast cancer	0.00373			MTOR	1
	Cancer, Endocrine System Disorders, Gastrointestinal Disease, Organismal Injury and Abnormalities	progressive neuroendocrine tumor of pancreatic origin	unresectable progressive neuroendocrine tumor of pancreatic origin	0.00373			MTOR	1
	Cancer, Organismal Injury and Abnormalities, Renal and Urological Disease	renal clear cell adenocarcinoma	unresectable renal clear cell adenocarcinoma	0.00373			MTOR	1
	Cell Cycle	G1 phase	G1 phase of T lymphocytes	0.00407			MTOR	1
	Cell Cycle	G1/S phase transition	arrest in G1/S phase transition of bone cancer cell lines	0.00407			MTOR	1
	Cell Cycle	G1/S phase transition	arrest in G1/S phase transition of sarcoma cell lines	0.00407			MTOR	1
	Cancer, Organismal Injury and Abnormalities	soft tissue sarcoma	metastatic soft tissue sarcoma	0.00407			MTOR	1
	Dermatological Diseases and Conditions, Inflammatory Disease, Inflammatory Response	seborrheic dermatitis	seborrheic dermatitis	0.00407			MTOR	1
	Cell Signaling, Post-Translational Modification	serine phosphorylation	serine phosphorylation of protein	0.00407			MTOR	1
	Cell Morphology, Renal and Urological System Development and Function	size	size of kidney cell lines	0.00407			MTOR	1
	Cancer, Organismal Injury and Abnormalities, Renal and Urological Disease	renal clear cell adenocarcinoma	advanced renal clear cell adenocarcinoma	0.0044			MTOR	1
	Cell Cycle, Embryonic Development	G1 phase	G1 phase of embryonic cell lines	0.00474			MTOR	1
	Cell Cycle, Renal and Urological System Development and Function	G1 phase	G1 phase of kidney cell lines	0.00474			MTOR	1
	Cell Death and Survival, Connective Tissue Disorders	anoikis	anoikis of fibroblast cell lines	0.00474			MTOR	1
	Cancer, Organismal Injury and Abnormalities, Renal and Urological Disease	non-clear cell renal carcinoma	metastatic non-clear cell renal carcinoma	0.00474			MTOR	1
	Embryonic Development, Nervous System Development and Function, Organ Development, Organismal Development, Tissue Development	myelination	myelination of spinal cord	0.00474			MTOR	1
	Cellular Function and Maintenance, Hematological System Development and Function	presence	presence of red blood cells	0.00474			HBA1/HBA2	1
	Organismal Injury and Abnormalities	restenosis	restenosis	0.00474			MTOR	1
	Cell Cycle	senescence	senescence of epithelial cell lines	0.00474			MTOR	1
	Cancer, Dermatological Diseases and Conditions, Organismal Injury and Abnormalities	squamous cell skin cancer	squamous cell skin cancer	0.00501			CTNND2,MTOR,RNF213	3
	Cellular Development, Hematological System Development and Function	differentiation	differentiation of blood cells	0.00503			MTOR,Hbb-b2,Hbb-b1	3
	Inflammatory Disease, Inflammatory Response, Neurological Disease	Rasmussen's encephalitis	Rasmussen's encephalitis	0.00508			MTOR	1
	Nervous System Development and Function	activation	activation of hippocampus	0.00508			MTOR	1
	Organismal Injury and Abnormalities, Renal and Urological Disease	minimal change nephrotic syndrome	minimal change nephrotic syndrome	0.00508			MTOR	1
	Cellular Assembly and Organization	organization	organization of membrane ruffles	0.00508			MTOR	1
	Protein Synthesis	quantity	quantity of hemoglobin in blood	0.00508			HBA1/HBA2	1
	Inflammatory Response	rejection	rejection of organ	0.00508			MTOR	1
	Organismal Development	size	size of body	0.00509			RNF213,Hbb-b2,Hbb-b1	3
	Cardiovascular Disease, Organismal Injury and Abnormalities	coronary artery disease	coronary artery disease	0.00517			MTOR,HBA1/HBA2	2
	Hematological Disease, Immunological Disease	lymphoproliferative disorder	lymphoproliferative disorder	0.00526			CTNND2,MTOR,RNF213	3
	Tissue Morphology	quantity	quantity of cells	0.00529		1.982	MTOR,Hbb-b2,HBA1/HBA2,Hbb-b1	4
	Cell Cycle	cell cycle progression	arrest in cell cycle progression of lymphoma cell lines	0.00542			MTOR	1
	Cellular Assembly and Organization, Cellular Function and Maintenance	organization	organization of plasma membrane projections	0.00542			MTOR	1
	Cancer, Dermatological Diseases and Conditions, Organismal Injury and Abnormalities	acral lentiginous melanoma cancer	acral lentiginous melanoma cancer	0.00576			NOMO1 (includes others)	1
	Cellular Assembly and Organization	activation	activation of mitochondria	0.00576			MTOR	1
	Cell Morphology, Cellular Function and Maintenance	autophagy	autophagy of Cytoplasm	0.00576			MTOR	1
	Cell Cycle, Embryonic Development	cell cycle progression	cell cycle progression of embryonic cell lines	0.00576			MTOR	1
	Cell Morphology, Cellular Assembly and Organization, Nervous System Development and Function	thickness	thickness of myelin sheath	0.00576			MTOR	1
	Immunological Disease	immunosuppression	immunosuppression	0.00609			MTOR	1
	Cancer, Endocrine System Disorders, Gastrointestinal Disease, Organismal Injury and Abnormalities	metastatic neuroendocrine tumor of pancreatic origin	metastatic neuroendocrine tumor of pancreatic origin	0.00609			MTOR	1
	Cell Death and Survival, Hematological Disease, Immunological Disease	apoptosis	apoptosis of bone marrow-derived macrophages	0.00643			MTOR	1
	Cell Cycle, Renal and Urological System Development and Function	cell cycle progression	cell cycle progression of kidney cell lines	0.00643			MTOR	1
	Cellular Assembly and Organization	formation	formation of membrane processes	0.00643			CTNND2	1
	Cell Morphology, Cellular Assembly and Organization, Cellular Development, Cellular Function and Maintenance, Cellular Growth and Proliferation, Embryonic Development, Nervous System Development and Function, Tissue Development, Tissue Morphology	length	length of dendritic spines	0.00643			CTNND2	1
	Tissue Morphology	abnormal morphology	abnormal morphology of ectoplacental cone	0.00677			MTOR	1
	Cellular Development, Cellular Growth and Proliferation, Hematological System Development and Function	proliferation	proliferation of Th17 cells	0.00677			MTOR	1
	Cancer, Immunological Disease, Organismal Injury and Abnormalities	thymoma	thymoma	0.00677			MTOR	1
	Free Radical Scavenging, Small Molecule Biochemistry	catabolism	catabolism of hydrogen peroxide	0.00711			HBA1/HBA2	1
	Connective Tissue Disorders, Hematological Disease, Organismal Injury and Abnormalities	poikilocytosis	poikilocytosis	0.00711			HBA1/HBA2	1
	Cellular Development, Cellular Growth and Proliferation, Embryonic Development	proliferation	proliferation of embryonic stem cell lines	0.00711			MTOR	1
	Cellular Movement, Renal and Urological System Development and Function	scattering	scattering of kidney cell lines	0.00711			CTNND2	1
	Post-Translational Modification	ubiquitination	ubiquitination of protein	0.00714			MTOR,RNF213	2
	Cell Morphology, Hematological System Development and Function, Inflammatory Response	cell spreading	cell spreading of blood platelets	0.00778			MTOR	1
	Organismal Injury and Abnormalities, Reproductive System Disease	impotence	impotence	0.00778			MTOR	1
	Hereditary Disorder, Inflammatory Disease, Organismal Injury and Abnormalities, Skeletal and Muscular Disorders	inclusion body myositis	inclusion body myositis	0.00778			MTOR	1
	Infectious Diseases	infection	infection by cytomegalovirus	0.00778			MTOR	1
	Cancer, Organismal Injury and Abnormalities, Renal and Urological Disease	renal cancer	relapsed renal cancer	0.00778			MTOR	1
	Cancer, Organismal Injury and Abnormalities, Renal and Urological Disease	renal cancer	stage 4 unresectable renal cancer	0.00778			MTOR	1
	Behavior	behavior	behavior	0.00803			CTNND2,MTOR,HBA1/HBA2	3
	Cell Cycle, Hair and Skin Development and Function	G1 phase	G1 phase of epithelial cell lines	0.00812			MTOR	1
	Cell Morphology, Cellular Function and Maintenance	autophagy	autophagy of colorectal cancer cell lines	0.00812			MTOR	1
	Cardiovascular Disease, Developmental Disorder, Organismal Injury and Abnormalities, Skeletal and Muscular Disorders	hypertrophy	hypertrophy of ventricular myocytes	0.00812			MTOR	1
	Cell Morphology, Tissue Morphology	size	size of epithelial cells	0.00812			MTOR	1
	Cancer, Organismal Injury and Abnormalities, Respiratory Disease	squamous cell lung cancer	squamous cell lung cancer	0.00823			MTOR,RNF213	2
	Developmental Disorder, Embryonic Development, Tissue Morphology	degeneration	degeneration of embryoblast	0.00845			MTOR	1
	Cancer, Organismal Injury and Abnormalities, Renal and Urological Disease	renal clear cell adenocarcinoma	metastatic renal clear cell adenocarcinoma	0.00845			MTOR	1
	Cancer, Hematological Disease, Immunological Disease, Organismal Injury and Abnormalities	Waldenstrom's macroglobulinemia	pretreated Waldenstrom's macroglobulinemia	0.00845			MTOR	1
	Cancer, Hematological Disease, Immunological Disease, Organismal Injury and Abnormalities	lymphoplasmacytoid lymphoma	pretreated lymphoplasmacytoid lymphoma	0.00845			MTOR	1
	Cancer, Hematological Disease, Immunological Disease, Organismal Injury and Abnormalities	plasma cell dyscrasia	plasma cell dyscrasia	0.00853			MTOR,RNF213	2
	Cellular Assembly and Organization, Cellular Function and Maintenance	formation	formation of ribosome	0.00879			MTOR	1
	Cell Morphology, Cellular Function and Maintenance, Renal and Urological System Development and Function	autophagy	autophagy of kidney cell lines	0.00913			MTOR	1
	Cancer, Cellular Development, Cellular Growth and Proliferation, Organismal Injury and Abnormalities, Tumor Morphology	proliferation	proliferation of cancer cells	0.00927			CTNND2,MTOR	2
	Free Radical Scavenging	production	production of reactive oxygen species	0.00931			MTOR,HBA1/HBA2	2
	Cell Cycle, Hair and Skin Development and Function	cell cycle progression	cell cycle progression of epithelial cell lines	0.00946			MTOR	1
	Cancer, Organismal Injury and Abnormalities, Reproductive System Disease	endometrial carcinoma	high risk endometrial carcinoma	0.00946			MTOR	1
	Cancer, Organismal Injury and Abnormalities	recurrent cancer	metastatic recurrent cancer	0.0098			MTOR	1
	Carbohydrate Metabolism, Lipid Metabolism, Molecular Transport, Small Molecule Biochemistry	quantity	quantity of phosphatidylinositol-3,4,5-triphosphate	0.0101			MTOR	1
	Cancer, Organismal Injury and Abnormalities, Reproductive System Disease	endometrial carcinoma	recurrent endometrial carcinoma	0.0101			MTOR	1
	Cancer, Gastrointestinal Disease, Organismal Injury and Abnormalities	advanced colorectal cancer	advanced colorectal cancer	0.0105			MTOR	1
	Cancer, Gastrointestinal Disease, Organismal Injury and Abnormalities	gastric cancer	advanced stage gastric cancer	0.0105			MTOR	1
	Cell-mediated Immune Response, Cellular Development, Cellular Function and Maintenance, Cellular Growth and Proliferation, Hematological System Development and Function, Hematopoiesis, Lymphoid Tissue Structure and Development, Tissue Development	differentiation	differentiation of memory T lymphocytes	0.0105			MTOR	1
	Cancer, Gastrointestinal Disease, Hepatic System Disease, Organismal Injury and Abnormalities	liver adenoma	liver adenoma	0.0105			MTOR	1
	Cancer, Organismal Injury and Abnormalities, Reproductive System Disease	endometrial carcinoma	metastatic endometrial carcinoma	0.0105			MTOR	1
	Cellular Development, Cellular Growth and Proliferation, Nervous System Development and Function, Tissue Development	myelination	myelination of neurons	0.0105			MTOR	1
	Cellular Development, Cellular Growth and Proliferation, Nervous System Development and Function	proliferation	proliferation of Schwann cells	0.0105			MTOR	1
	Cancer, Gastrointestinal Disease, Organismal Injury and Abnormalities	esophagogastric junction cancer	esophagogastric junction cancer	0.0108			MTOR	1
	Cell Morphology, Renal and Urological System Development and Function	morphology	morphology of kidney cell lines	0.0111			CTNND2	1
	Cancer	transformation	transformation of breast cell lines	0.0111			MTOR	1
	Neurological Disease	seizures	seizures	0.0113			MTOR,HBA1/HBA2	2
	Cancer, Hematological Disease, Immunological Disease, Organismal Injury and Abnormalities	B-cell non-Hodgkin's disease	B-cell non-Hodgkin's disease	0.0114			MTOR,RNF213	2
	Cellular Development, Cellular Growth and Proliferation, Hematological System Development and Function	proliferation	proliferation of effector T lymphocytes	0.0115			MTOR	1
	Carbohydrate Metabolism, Lipid Metabolism, Small Molecule Biochemistry	synthesis	synthesis of phosphatidylinositol-3,4,5-triphosphate	0.0115			MTOR	1
	Cancer, Organismal Injury and Abnormalities, Respiratory Disease	lung tumor	lung tumor	0.0117			CTNND2,MTOR,RNF213	3
	Cell-To-Cell Signaling and Interaction, Cellular Assembly and Organization, Nervous System Development and Function, Tissue Morphology	density	density of synapse	0.0118			CTNND2	1
	Cell-mediated Immune Response, Cellular Development, Cellular Function and Maintenance, Cellular Growth and Proliferation, Hematological System Development and Function, Hematopoiesis, Lymphoid Tissue Structure and Development, Tissue Development	development	development of memory T lymphocytes	0.0118			MTOR	1
	Cellular Development, Nervous System Development and Function	differentiation	differentiation of oligodendrocyte precursor cells	0.0118			MTOR	1
	Neurological Disease	hypomyelination	hypomyelination	0.0118			MTOR	1
	Cancer, Cellular Development, Cellular Growth and Proliferation, Organismal Injury and Abnormalities, Tumor Morphology	proliferation	proliferation of prostate cancer cells	0.0118			MTOR	1
	Carbohydrate Metabolism, Molecular Transport	quantity	quantity of lactic acid	0.0118			MTOR	1
	Cell Death and Survival, Nervous System Development and Function, Neurological Disease	cell viability	cell viability of hippocampal neurons	0.0122			MTOR	1
	Connective Tissue Disorders, Inflammatory Disease, Skeletal and Muscular Disorders	polymyositis	polymyositis	0.0122			MTOR	1
	Dermatological Diseases and Conditions, Immunological Disease	vitiligo	vitiligo	0.0122			MTOR	1
	Cancer, Organismal Injury and Abnormalities, Reproductive System Disease	cervical cancer	cervical cancer	0.0124			MTOR,HBA1/HBA2	2
	Behavior	learning	learning	0.0127			CTNND2,MTOR	2
	Cancer, Organismal Injury and Abnormalities	acinar-cell carcinoma	acinar-cell carcinoma	0.0128			MTOR	1
	Neurological Disease	memory deficits	memory deficits	0.0128			MTOR	1
	Nervous System Development and Function, Tissue Morphology	quantity	quantity of oligodendrocytes	0.0132			MTOR	1
	Cellular Development	differentiation	differentiation of cells	0.0134			CTNND2,MTOR,Hbb-b2,Hbb-b1	4
	Cancer, Organismal Injury and Abnormalities	neoplasia	neoplasia of fibroblast cell lines	0.0135			MTOR	1
	Endocrine System Development and Function, Molecular Transport, Protein Synthesis, Small Molecule Biochemistry	quantity	quantity of IGF1 in blood	0.0135			MTOR	1
	Cell Cycle	fission	fission	0.0138			MTOR	1
	Cell-To-Cell Signaling and Interaction, Cellular Assembly and Organization, Cellular Function and Maintenance, Tissue Development	organization	organization of synapse	0.0138			CTNND2	1
	Carbohydrate Metabolism	utilization	utilization of carbohydrate	0.0138			MTOR	1
	Cell Morphology, Cellular Function and Maintenance	macroautophagy	macroautophagy of cells	0.0142			MTOR	1
	Cancer, Cellular Development, Cellular Growth and Proliferation, Organismal Injury and Abnormalities, Respiratory Disease, Tumor Morphology	proliferation	proliferation of lung cancer cells	0.0142			CTNND2	1
	Cellular Development, Cellular Growth and Proliferation, Hematological System Development and Function	proliferation	proliferation of CD4+ T-lymphocytes	0.0148			MTOR	1
	Endocrine System Disorders, Gastrointestinal Disease, Immunological Disease, Metabolic Disease	insulin-dependent diabetes mellitus	insulin-dependent diabetes mellitus	0.0149			MTOR,HBA1/HBA2	2
	Cellular Development, Cellular Growth and Proliferation	proliferation	proliferation of thyroid tumor cell lines	0.0152			MTOR	1
	Cancer, Endocrine System Disorders, Organismal Injury and Abnormalities	adrenal cortex tumor	adrenal cortex tumor	0.0155			MTOR	1
	Nervous System Development and Function, Organ Development	function	function of brain	0.0155			MTOR	1
	Cancer, Immunological Disease, Organismal Injury and Abnormalities	thymic carcinoma	thymic carcinoma	0.0155			MTOR	1
	Cancer, Hematological Disease, Immunological Disease, Organismal Injury and Abnormalities	chronic leukemia	chronic leukemia	0.0158			CTNND2,MTOR	2
	Gene Expression, RNA Damage and Repair, RNA Post-Transcriptional Modification	stabilization	stabilization of mRNA	0.0158			MTOR	1
	Carbohydrate Metabolism, Small Molecule Biochemistry	production	production of lactic acid	0.0162			MTOR	1
	Amino Acid Metabolism, Post-Translational Modification, Small Molecule Biochemistry	phosphorylation	phosphorylation of L-threonine	0.0165			MTOR	1
	Post-Translational Modification	autoubiquitination	autoubiquitination of protein	0.0168			RNF213	1
	Organ Development, Reproductive System Development and Function	growth	growth of ovarian follicle	0.0172			MTOR	1
	Cancer, Organismal Injury and Abnormalities	metastasis	unresectable metastasis	0.0172			MTOR	1
	Cell-mediated Immune Response, Cellular Development, Cellular Function and Maintenance, Cellular Growth and Proliferation, Hematological System Development and Function, Hematopoiesis, Lymphoid Tissue Structure and Development, Tissue Development	differentiation	differentiation of regulatory T lymphocytes	0.0175			MTOR	1
	Cell Morphology, Cellular Assembly and Organization, Cellular Function and Maintenance	formation	formation of autophagosomes	0.0175			MTOR	1
	Cell-mediated Immune Response, Cellular Development, Cellular Function and Maintenance, Cellular Growth and Proliferation, Hematological System Development and Function, Hematopoiesis, Lymphoid Tissue Structure and Development, Tissue Development	differentiation	differentiation of naive T lymphocytes	0.0179			MTOR	1
	Hematological Disease, Organismal Injury and Abnormalities	failure	failure of bone marrow	0.0185			MTOR	1
	Cellular Movement	invasion	invasion of breast cell lines	0.0185			MTOR	1
	Cellular Development, Cellular Growth and Proliferation, Embryonic Development, Organ Development, Organismal Development, Skeletal and Muscular System Development and Function, Tissue Development	myogenesis	myogenesis of myotube	0.0185			MTOR	1
	Protein Synthesis	quantity	quantity of protein in blood	0.0188			MTOR,HBA1/HBA2	2
	Cancer, Organismal Injury and Abnormalities	metastatic solid tumor	stage 4 metastatic solid tumor	0.0189			MTOR	1
	Hematological Disease, Infectious Diseases	malaria	malaria	0.0192			HBA1/HBA2	1
	Connective Tissue Disorders, Skeletal and Muscular Disorders	osteopenia	osteopenia	0.0192			MTOR	1
	Carbohydrate Metabolism	quantity	quantity of carbohydrate	0.0196			MTOR,RNF213	2
	Organismal Development, Tissue Morphology	abnormal morphology	abnormal morphology of trophoblast	0.0205			MTOR	1
	Organismal Injury and Abnormalities, Reproductive System Disease	adenomyosis	adenomyosis	0.0205			HBA1/HBA2	1
	Digestive System Development and Function, Gastrointestinal Disease, Hepatic System Development and Function, Hepatic System Disease, Infectious Diseases, Inflammatory Disease, Inflammatory Response, Organ Development, Organismal Injury and Abnormalities	chronic hepatitis C	chronic hepatitis C	0.0209			HBA1/HBA2	1
	Cell Death and Survival, Hematological System Development and Function	cell viability	cell viability of B-lymphocyte derived cell lines	0.0212			MTOR	1
	Cellular Development	differentiation	differentiation of carcinoma cell lines	0.0212			MTOR	1
	Immunological Disease, Neurological Disease, Skeletal and Muscular Disorders	myasthenia gravis	myasthenia gravis	0.0212			MTOR	1
	Cellular Development, Connective Tissue Development and Function	adipogenesis	adipogenesis of fibroblast cell lines	0.0215			MTOR	1
	Cell-To-Cell Signaling and Interaction, Nervous System Development and Function	long term depression	long term depression of synapse	0.0215			MTOR	1
	Behavior, Nervous System Development and Function	long-term memory	long-term memory	0.0215			MTOR	1
	Metabolic Disease, Neurological Disease, Psychological Disorders	Alzheimer's disease	Alzheimer's disease	0.0217			MTOR,HBA1/HBA2	2
	Cellular Movement	invasion	invasion of fibroblast cell lines	0.0219			MTOR	1
	Cancer, Organismal Injury and Abnormalities, Reproductive System Disease	genital tract cancer	genital tract cancer	0.022			CTNND2,MTOR,RNF213,NOMO1 (includes others),HBA1/HBA2	5
	Cell Death and Survival	apoptosis	apoptosis of breast cell lines	0.0229			MTOR	1
	Hematological Disease, Organismal Injury and Abnormalities	thrombocytosis	thrombocytosis	0.0229			HBA1/HBA2	1
	Cancer, Hematological Disease, Immunological Disease, Organismal Injury and Abnormalities	lymphocytic leukemia	lymphocytic leukemia	0.0231			CTNND2,MTOR	2
	Embryonic Development, Organismal Development	gastrulation	gastrulation	0.0232			MTOR	1
	Cellular Development, Embryonic Development, Organismal Development, Tissue Development	differentiation	differentiation of mesenchymal stem cells	0.0239			MTOR	1
	Cellular Movement	chemotaxis	chemotaxis of leukemia cell lines	0.0242			MTOR	1
	Cell Morphology, Cellular Assembly and Organization, Cellular Development, Cellular Function and Maintenance, Cellular Growth and Proliferation, Embryonic Development, Nervous System Development and Function, Tissue Development	growth	growth of dendrites	0.0242			CTNND2	1
	Free Radical Scavenging, Small Molecule Biochemistry	production	production of hydrogen peroxide	0.0248			HBA1/HBA2	1
	Cellular Development, Skeletal and Muscular System Development and Function, Tissue Development	differentiation	differentiation of myotube	0.0255			MTOR	1
	Organismal Survival	perinatal death	perinatal death	0.026			Hbb-b2,Hbb-b1	2
	Energy Production, Lipid Metabolism, Small Molecule Biochemistry	beta-oxidation	beta-oxidation of fatty acid	0.0265			MTOR	1
	Cell Morphology, Cellular Assembly and Organization, Cellular Development, Cellular Function and Maintenance, Cellular Growth and Proliferation, Embryonic Development, Nervous System Development and Function, Tissue Development, Tissue Morphology	density	density of dendritic spines	0.0268			CTNND2	1
	Reproductive System Development and Function	ovulation	ovulation	0.0268			MTOR	1
	Cell Morphology, Cellular Assembly and Organization, Cellular Development, Cellular Function and Maintenance, Cellular Growth and Proliferation, Embryonic Development, Nervous System Development and Function, Tissue Development	branching	branching of axons	0.0278			MTOR	1
	Cellular Development, Nervous System Development and Function, Tissue Development	maturation	maturation of neurons	0.0278			MTOR	1
	Cancer, Hematological Disease, Immunological Disease, Organismal Injury and Abnormalities	mantle cell lymphoma	mantle cell lymphoma	0.0282			MTOR	1
	Organ Development, Organ Morphology, Skeletal and Muscular System Development and Function	mass	mass of skeletal muscle	0.0288			MTOR	1
	Cancer, Organismal Injury and Abnormalities, Renal and Urological Disease	papillary renal cell carcinoma	papillary renal cell carcinoma	0.0288			MTOR	1
	Cardiovascular Disease, Developmental Disorder, Organismal Injury and Abnormalities	hypertrophy	hypertrophy of left ventricle	0.0292			MTOR	1
	Cellular Function and Maintenance, Hematological System Development and Function	function	function of neutrophils	0.0295			MTOR	1
	Carbohydrate Metabolism	synthesis	synthesis of glycogen	0.0295			MTOR	1
	Cell-mediated Immune Response, Cellular Development, Cellular Function and Maintenance, Cellular Growth and Proliferation, Hematological System Development and Function, Hematopoiesis, Lymphoid Tissue Structure and Development, Tissue Development	differentiation	differentiation of Th17 cells	0.0298			MTOR	1
	Cell-mediated Immune Response, Cellular Development, Cellular Function and Maintenance, Cellular Growth and Proliferation, Hematological System Development and Function, Hematopoiesis, Lymphoid Tissue Structure and Development, Tissue Development	differentiation	differentiation of Th2 cells	0.0298			MTOR	1
	Organismal Development	lean body mass	lean body mass	0.0298			MTOR	1
	Organismal Injury and Abnormalities, Respiratory Disease	acute lung injury	acute lung injury	0.0301			HBA1/HBA2	1
	Cancer, Endocrine System Disorders, Organismal Injury and Abnormalities	endocrine gland tumor	endocrine gland tumor	0.0304			MTOR,RNF213,NOMO1 (includes others)	3
	Cell Signaling, Post-Translational Modification, Protein Synthesis	serine phosphorylation	serine phosphorylation of peptide	0.0311			MTOR	1
	Cardiovascular Disease	hypertension	Hypertension	0.0312			MTOR,HBA1/HBA2	2
	Cardiovascular System Development and Function, Embryonic Development, Organ Development, Organismal Development, Skeletal and Muscular System Development and Function, Tissue Development	formation	formation of cardiac muscle	0.0315			MTOR	1
	Organismal Injury and Abnormalities	interstitial fibrosis	interstitial fibrosis	0.0315			MTOR	1
	Cellular Assembly and Organization, Cellular Function and Maintenance, Tissue Development	polymerization	polymerization of actin filaments	0.0321			MTOR	1
	Protein Synthesis	hetero-oligomerization	hetero-oligomerization of protein	0.0325			HBA1/HBA2	1
	Dermatological Diseases and Conditions, Inflammatory Disease, Skeletal and Muscular Disorders	dermatomyositis	dermatomyositis	0.0328			MTOR	1
	Cardiovascular System Development and Function, Cellular Development, Cellular Growth and Proliferation	proliferation	proliferation of endothelial cell lines	0.0328			MTOR	1
	Molecular Transport	transport	transport of molecule	0.0333			Hbb-b2,HBA1/HBA2,Hbb-b1	3
	Behavior	social behavior	social behavior	0.0338			MTOR	1
	Cellular Development, Hematological System Development and Function, Hematopoiesis	differentiation	differentiation of leukocytes	0.0344			MTOR,Hbb-b2	2
	Cancer, Organismal Injury and Abnormalities	pelvic cancer	pelvic cancer	0.035			CTNND2,MTOR,RNF213,NOMO1 (includes others),HBA1/HBA2	5
	Cardiovascular System Development and Function, Organ Morphology, Skeletal and Muscular System Development and Function	contraction	contraction of cardiac muscle	0.0358			MTOR	1
	Organismal Development	growth	growth of multicellular organism	0.0361			MTOR	1
	Cell Death and Survival, Hematological Disease, Hematological System Development and Function, Immunological Disease	cell viability	cell viability of B lymphocytes	0.0371			MTOR	1
	Cellular Function and Maintenance	function	function of dendritic cells	0.0371			MTOR	1
	Cellular Function and Maintenance, Hematological System Development and Function, Humoral Immune Response	function	function of B lymphocytes	0.0381			MTOR	1
	Gastrointestinal Disease, Inflammatory Disease, Inflammatory Response	ulcerative colitis	ulcerative colitis	0.039			MTOR	1
	Cancer, Organismal Injury and Abnormalities, Reproductive System Disease	uterine cancer	uterine cancer	0.0398			CTNND2,MTOR,NOMO1 (includes others),HBA1/HBA2	4
	Cellular Development, Tissue Development	differentiation	differentiation of connective tissue	0.0405			MTOR,Hbb-b2	2
	Organismal Injury and Abnormalities	disorder of pigmentation	disorder of pigmentation	0.0407			MTOR	1
	Cancer, Organismal Injury and Abnormalities, Reproductive System Disease	tumorigenesis	tumorigenesis of genital organ	0.042			CTNND2,MTOR,RNF213,NOMO1 (includes others),HBA1/HBA2	5
	Cancer, Organismal Injury and Abnormalities, Renal and Urological Disease	transitional cell bladder cancer	transitional cell bladder cancer	0.042			MTOR	1
	Cancer, Organismal Injury and Abnormalities, Reproductive System Disease	genital tumor	genital tumor	0.042			CTNND2,MTOR,RNF213,NOMO1 (includes others),HBA1/HBA2	5
	Cell Death and Survival	apoptosis	apoptosis of pancreatic cancer cell lines	0.0423			MTOR	1
	Endocrine System Disorders, Metabolic Disease	impaired glucose tolerance	impaired glucose tolerance	0.0423			HBA1/HBA2	1
	Free Radical Scavenging	production	production of superoxide	0.0423			HBA1/HBA2	1
	Cell Morphology, Cell-To-Cell Signaling and Interaction, Nervous System Development and Function	plasticity	plasticity of synapse	0.043			CTNND2	1
	Cancer, Hematological Disease, Immunological Disease, Organismal Injury and Abnormalities	chronic myeloid leukemia	chronic myeloid leukemia	0.0436			MTOR	1
	Cellular Development, Cellular Growth and Proliferation, Hematological System Development and Function, Hematopoiesis, Tissue Development	hematopoiesis	hematopoiesis of blood cells	0.0436			Hbb-b1	1
	Cell Death and Survival	cell viability	cell viability of tumor cell lines	0.0458			MTOR,HBA1/HBA2	2
	Organismal Injury and Abnormalities, Renal and Urological Disease	end stage renal disease	end stage renal disease	0.0462			MTOR	1
	Cellular Development, Cellular Growth and Proliferation, Reproductive System Development and Function	cell proliferation	cell proliferation of breast cell lines	0.0466			MTOR	1
	Cell Death and Survival, Gastrointestinal Disease, Hepatic System Disease, Organismal Injury and Abnormalities	apoptosis	apoptosis of hepatocytes	0.0482			MTOR	1
	Cardiovascular Disease, Cardiovascular System Development and Function, Organ Morphology	mass	mass of heart	0.0485			MTOR	1
	Connective Tissue Disorders, Inflammatory Response, Respiratory Disease	interstitial pneumonia	interstitial pneumonia	0.0492			MTOR	1
7 dpi
	Lipid Metabolism, Molecular Transport, Small Molecule Biochemistry	secretion	secretion of lipid	0.00271	Increased	2.19	APOA1,SOD2,PTPN11,ABAT,SOD1,CACNA1A	6
	Cellular Development, Cellular Growth and Proliferation, Nervous System Development and Function, Tissue Development	development	development of neurons	3.5e-10	Decreased	-2.6	ANK3,ADAM22,TRIM9,DPYSL4,DAGLA,CHL1,AGTPBP1,LAMC1,SOD2,BCAN,ICAM5,SRCIN1,PRKCE,DNAJA3,SEPT4,CNP,SOD1,GIT1,NUMBL,DLG3,CACNA1A,LAMB2,Ptprd,PTPN11,LINGO1,SPR,ATCAY,AFG3L2	28
	Cell Morphology, Cellular Assembly and Organization, Cellular Development, Cellular Function and Maintenance, Cellular Growth and Proliferation, Nervous System Development and Function, Tissue Development	neuritogenesis	neuritogenesis	6.13e-09	Decreased	-2.183	ANK3,ADAM22,SEPT4,TRIM9,DPYSL4,CNP,CHL1,SOD1,AGTPBP1,GIT1,NUMBL,CACNA1A,LAMB2,LAMC1,Ptprd,PTPN11,ICAM5,LINGO1,SRCIN1,PRKCE,ATCAY,AFG3L2	22
	Cell Morphology, Cellular Assembly and Organization, Cellular Function and Maintenance	formation	formation of cellular protrusions	2.36e-08	Decreased	-2.084	ANK3,ADAM22,PTPN23,TRIM9,DPYSL4,CHL1,AGTPBP1,LAMC1,ICAM5,SRCIN1,PRKCE,NCKIPSD,CFL1,SEPT4,ACTN2,CNP,SOD1,GIT1,NUMBL,CACNA1A,LAMB2,Ptprd,PTPN11,RAP1GAP,LINGO1,ATCAY,AFG3L2	27
	Cellular Growth and Proliferation, Tissue Development	generation	generation of cells	2.86e-06	Decreased	-3.415	ANK3,HNRNPL,ADAM22,TRIM9,BAG6,DPYSL4,CHL1,DAGLA,SERPINA3,HBA1/HBA2,AGTPBP1,LAMC1,SMAP2,SOD2,BCAN,ICAM5,SRCIN1,PRKCE,DNAJA3,STIM1,SEPT4,CNP,SMARCA5,AGO2,SOD1,DLG3,GIT1,NUMBL,Hbb-b1,CACNA1A,LAMB2,Ptprd,APOA1,PTPN11,LINGO1,Hbb-b2,SPR,ATCAY,AFG3L2	39
	Infectious Diseases, Organismal Injury and Abnormalities	infection	infection of embryonic cell lines	0.000298	Decreased	-2.333	OSBPL6,CLTA,RNF214,KARS,RPL12,AFG3L2,MPP2,NUMBL,HMGCS1	9
	Infectious Diseases	infection	infection of epithelial cell lines	0.000298	Decreased	-2.333	OSBPL6,CLTA,RNF214,KARS,RPL12,AFG3L2,MPP2,NUMBL,HMGCS1	9
	Cellular Development, Cellular Growth and Proliferation, Embryonic Development, Organ Development, Organismal Development, Skeletal and Muscular System Development and Function, Tissue Development	formation	formation of muscle cells	0.000347	Decreased	-2.183	LAMB2,PLD3,PTPN11,ACTN2,STIM1,AFG3L2,NCKIPSD	7
	Infectious Diseases	infection	infection of kidney cell lines	0.00038	Decreased	-2.333	OSBPL6,CLTA,RNF214,KARS,RPL12,AFG3L2,MPP2,NUMBL,HMGCS1	9
	Cancer, Organismal Injury and Abnormalities	malignant solid tumor	malignant solid tumor	0.000715	Decreased	-2.374	HNRNPL,ATP8A1,ABAT,ASS1,PPFIA3,SERPINA3,HBA1/HBA2,SNAP47,LAMC1,CEP170,SOD2,PEX5L,ABR,BCAN,KARS,DNAJA3,SMARCC2,PLCL1,CALB1,PLD3,NOVA1,CFL1,CACNA1A,PSMD1,ANK3,BAG6,HNRNPA2B1,DAGLA,TOM1L2,SELENBP1,KSR1,APPL1,MYO1B,ICAM5,TNKS1BP1,PRKCE,ATPAF1,STIM1,NCKIPSD,MYL12A,NUDCD3,ACTN2,PSMD13,AGO2,PAICS,GDAP1,IQSEC2,MPP2,DLG3,LAMB2,UGGT1,TPI1,ANXA3,DOCK3,AFG3L2,SFXN1,SND1,PTPN23,TRIM9,HSPA1A/HSPA1B,RNF214,AGTP…	121
	Cancer, Organismal Injury and Abnormalities	cancer	cancer	0.000733	Decreased	-2.928	HNRNPL,ATP8A1,ABAT,ASS1,PPFIA3,SERPINA3,HBA1/HBA2,SNAP47,LAMC1,CEP170,SOD2,PEX5L,ABR,BCAN,KARS,DNAJA3,SMARCC2,PLCL1,CALB1,PLD3,NOVA1,CFL1,CACNA1A,PSMD1,ANK3,BAG6,HNRNPA2B1,DAGLA,TOM1L2,SELENBP1,KSR1,APPL1,MYO1B,ICAM5,TNKS1BP1,PRKCE,ATPAF1,STIM1,NCKIPSD,MYL12A,NUDCD3,ACTN2,PSMD13,AGO2,PAICS,GDAP1,IQSEC2,MPP2,DLG3,LAMB2,UGGT1,TPI1,ANXA3,DOCK3,AFG3L2,SFXN1,SND1,PTPN23,TRIM9,DPYSL4,HSPA1A/HSPA1B,RNF2…	122
	Embryonic Development, Organismal Development	development	development of head	0.00103	Decreased	-2	ANK3,HPCA,CFL1,SEPT4,BAG6,AGO2,CHL1,SOD1,AGTPBP1,NUMBL,CACNA1A,Marcks,LAMB2,LAMC1,Ptprd,SOD2,PTPN11,ABR,BCAN	19
	Infectious Diseases	infection	infection by HIV-1	0.00202	Decreased	-2.399	OSBPL6,BAG6,CLTA,RNF214,KARS,NDUFA10,RPL12,AFG3L2,MPP2,NUMBL,HMGCS1,CACNA1A,HIP1R	13
	Infectious Diseases	infection	Viral Infection	0.00226	Decreased	-3.601	PDXK,NUDCD3,GRIN2B,GRM2,OSBPL6,BAG6,RNF214,CNP,AGO2,RPL12,HBA1/HBA2,MPP2,NUMBL,CACNA1A,APOA1,PTPN11,CLTA,KBTBD11,LINGO1,KARS,NDUFA10,DNAJA3,ATCAY,AFG3L2,HMGCS1,HIP1R	26
	Infectious Diseases	HIV infection	HIV infection	0.00362	Decreased	-2.399	APOA1,OSBPL6,BAG6,CLTA,RNF214,KARS,NDUFA10,RPL12,AFG3L2,MPP2,NUMBL,HMGCS1,CACNA1A,HIP1R	14
	Infectious Diseases	infection	infection by RNA virus	0.0094	Decreased	-2.567	GRM2,OSBPL6,BAG6,RNF214,RPL12,MPP2,NUMBL,CACNA1A,APOA1,CLTA,KARS,NDUFA10,AFG3L2,HMGCS1,HIP1R	15
	Cardiovascular Disease, Cell Death and Survival, Organismal Injury and Abnormalities, Skeletal and Muscular Disorders	apoptosis	apoptosis of cardiomyocytes	0.0116	Decreased	-2.195	APOA1,SOD2,PARK7,PTPN11,ADCY5	5
	Behavior	locomotion	locomotion	4.96e-12		0.896	ABHD12,ADAM22,GRM2,NOVA1,ABAT,HSPA1A/HSPA1B,CNP,CHL1,SOD1,DLG3,AGTPBP1,CACNA1A,CACNA1E,SOD2,PARK7,ADCY5,PRKCE,SPR,AFG3L2,CALB1	20
	Neurological Disease	movement disorder	Movement Disorders	1.16e-08		1	ABHD12,ANK3,ADAM22,HSPA1A/HSPA1B,SERPINA3,SOD2,MYO1B,RPL13,PARK7,ADCY5,ICAM5,NDUFS2,CALB1,MYL12A,HPCA,GRIN2B,ACTN2,CNP,SOD1,EIF3E,GIT1,CACNA1A,ATP6V1E1,ATP5C1,RAP1GAP,TPI1,LINGO1,SPR,ATCAY,AFG3L2	30
	Cellular Assembly and Organization, Cellular Function and Maintenance	organization	microtubule dynamics	1.3e-08		-1.231	ANK3,ADAM22,PTPN23,TRIM9,DPYSL4,CHL1,AGTPBP1,LAMC1,ARHGAP44,CEP170,ICAM5,SRCIN1,PRKCE,NCKIPSD,GRIN2B,CFL1,SEPT4,ACTN2,CNP,SMARCA5,SOD1,GIT1,NUMBL,DLG3,CACNA1A,LAMB2,Ptprd,PTPN11,RAP1GAP,LINGO1,ATCAY,AFG3L2	32
	Cellular Assembly and Organization, Cellular Function and Maintenance	organization	organization of cytoskeleton	1.86e-08		-1.69	ANK3,ADAM22,PTPN23,TRIM9,DPYSL4,CHL1,AGTPBP1,LAMC1,ARHGAP44,CEP170,MYO1B,ABR,ICAM5,SRCIN1,PRKCE,DNAJA3,NCKIPSD,GRIN2B,CFL1,SEPT4,ACTN2,CNP,SMARCA5,SOD1,DLG3,GIT1,NUMBL,CACNA1A,LAMB2,Ptprd,PTPN11,RAP1GAP,LINGO1,ATCAY,AFG3L2	35
	Cellular Assembly and Organization, Cellular Function and Maintenance	organization	organization of cytoplasm	1.89e-08		-1.69	ANK3,ADAM22,PTPN23,TRIM9,DPYSL4,CHL1,AGTPBP1,LAMC1,ARHGAP44,CEP170,MYO1B,SOD2,PARK7,ABR,ICAM5,SRCIN1,PRKCE,DNAJA3,NCKIPSD,GRIN2B,CFL1,SEPT4,ACTN2,CNP,SMARCA5,SOD1,DLG3,GIT1,NUMBL,CACNA1A,LAMB2,Ptprd,PTPN11,RAP1GAP,LINGO1,ATCAY,AFG3L2	37
	Cell Death and Survival, Neurological Disease	apoptosis	apoptosis of neurons	1.19e-07		-0.845	HPCA,GRIN2B,GRM2,NOVA1,YWHAB,BAG6,CHL1,TRIM2,SERPINA3,SOD1,CACNA1A,KSR1,SOD2,PARK7,PTPN11,LINGO1,CALB1	17
	Behavior	behavior	behavior	1.38e-07		-1.463	ABHD12,GRM2,ATP8A1,ABAT,HSPA1A/HSPA1B,CHL1,HBA1/HBA2,KSR1,SOD2,CACNA1E,PEX5L,PARK7,ABR,ADCY5,SRCIN1,PRKCE,CALB1,GRIN2B,SOD1,GIT1,DLG3,CACNA1A,Marcks,Ptprd,LINGO1,AFG3L2,VDAC1	27
	Neurological Disease, Organismal Injury and Abnormalities	degeneration	degeneration of brain	2.46e-07		-0.308	LAMC1,ANK3,GRIN2B,HPCA,SOD2,CNP,SOD1,AFG3L2,CACNA1A	9
	Neurological Disease, Psychological Disorders	tauopathy	tauopathy	3.03e-07			GRIN2B,GRM2,ATP8A1,PLD3,ABAT,HSPA1A/HSPA1B,CNP,HNRNPA2B1,CHL1,SERPINA3,SOD1,HBA1/HBA2,SELENBP1,APOA1,SOD2,PARK7,PRKCE,IGSF8,CALB1	19
	Neurological Disease, Psychological Disorders	dementia	Dementia	3.36e-07			GRIN2B,GRM2,ATP8A1,PLD3,ABAT,HSPA1A/HSPA1B,CNP,HNRNPA2B1,CHL1,SERPINA3,SOD1,HBA1/HBA2,SELENBP1,APOA1,SOD2,PARK7,PRKCE,IGSF8,CALB1	19
	Metabolic Disease	amyloidosis	amyloidosis	3.36e-07			GRIN2B,GRM2,ATP8A1,PLD3,ABAT,HSPA1A/HSPA1B,CNP,HNRNPA2B1,CHL1,SERPINA3,SOD1,HBA1/HBA2,SELENBP1,APOA1,SOD2,PRKCE,IGSF8,PSMD1,CALB1	19
	Neurological Disease	neurological signs	neurological signs	6.19e-07		-1.98	HPCA,GRIN2B,ACTN2,HSPA1A/HSPA1B,HNRNPA2B1,SERPINA3,SOD1,EIF3E,GIT1,CACNA1A,ATP5C1,APOA1,MYO1B,ADCY5,RAP1GAP,TPI1,ICAM5,NDUFS2,CALB1,MYL12A	20
	Neurological Disease, Psychological Disorders	disorder of basal ganglia	disorder of basal ganglia	6.89e-07		-1.974	HPCA,GRIN2B,ACTN2,HSPA1A/HSPA1B,CNP,SERPINA3,SOD1,EIF3E,GIT1,ATP6V1E1,ATP5C1,MYO1B,SOD2,RPL13,PARK7,ADCY5,TPI1,RAP1GAP,ICAM5,NDUFS2,CALB1,MYL12A	22
	Metabolic Disease, Neurological Disease, Psychological Disorders	Alzheimer's disease	Alzheimer's disease	7.07e-07			GRIN2B,GRM2,ATP8A1,PLD3,ABAT,HSPA1A/HSPA1B,CNP,HNRNPA2B1,CHL1,SERPINA3,SOD1,HBA1/HBA2,SELENBP1,APOA1,SOD2,PRKCE,IGSF8,CALB1	18
	Neurological Disease, Organismal Injury and Abnormalities	neurodegeneration	neurodegeneration of brain	9.68e-07		0.478	LAMC1,ANK3,GRIN2B,HPCA,CNP,SOD1,AFG3L2,CACNA1A	8
	Neurological Disease	polyneuropathy	polyneuropathy	1.03e-06			ABHD12,APOA1,KARS,TRIM2,GDAP1,AFG3L2,PDK3,CACNA1A	8
	Cellular Development, Cellular Growth and Proliferation, Nervous System Development and Function, Tissue Development	proliferation	proliferation of neuronal cells	1.78e-06		-0.321	ANK3,CFL1,CNP,DAGLA,CHL1,SOD1,HBA1/HBA2,SNX3,NUMBL,PTPN11,RAP1GAP,BCAN,ICAM5,LINGO1,DNAJA3,DOCK3,STIM1,CALB1	18
	Neurological Disease, Skeletal and Muscular Disorders	neuromuscular disease	neuromuscular disease	2.36e-06			HPCA,GRIN2B,BAG6,ACTN2,HSPA1A/HSPA1B,CNP,SERPINA3,SOD1,EIF3E,GIT1,CACNA1A,ATP6V1E1,ATP5C1,MYO1B,RPL13,PARK7,ADCY5,TPI1,RAP1GAP,ICAM5,NDUFS2,CALB1,MYL12A	23
	Nervous System Development and Function	development	development of central nervous system	2.42e-06		-0.651	ANK3,ADAM22,SEPT4,BAG6,CNP,AGO2,CHL1,AGTPBP1,NUMBL,CACNA1A,Marcks,LAMB2,LAMC1,Ptprd,PTPN11,ABR,BCAN,LINGO1,ELP3	19
	Cell Morphology, Cellular Development, Cellular Growth and Proliferation, Nervous System Development and Function, Tissue Development	morphogenesis	morphogenesis of neurons	3.64e-06		-1.172	TRIM9,DPYSL4,CHL1,SOD1,GIT1,NUMBL,CACNA1A,LAMB2,LAMC1,Ptprd,ICAM5,LINGO1,SRCIN1,ATCAY,SPR	15
	Cellular Movement	cell movement	cell movement	4.03e-06		-1.388	HNRNPL,ATP8A1,PTPN23,HSPA1A/HSPA1B,HNRNPA2B1,CHL1,SERPINA3,SELENBP1,LAMC1,APPL1,SOD2,MYO1B,CACNA1E,PARK7,ABR,BCAN,SRCIN1,KARS,PRKCE,DNAJA3,STIM1,IGSF8,PLCL1,NCKIPSD,MYL12A,CFL1,SEPT4,CNP,SOD1,EIF3E,GIT1,NUMBL,Marcks,APOA1,PTPN11,RAP1GAP,TPI1,ANXA3,ELP3,DOCK3	40
	Nervous System Development and Function	morphology	morphology of nervous system	4.84e-06			ANK3,ADAM22,GRIN2B,BAG6,DPYSL4,CHL1,DAGLA,SOD1,GIT1,CACNA1A,Marcks,LAMB2,LAMC1,Ptprd,SOD2,PARK7,ABR,SRCIN1,SPR,CALB1,NCKIPSD	21
	Behavior	cognition	cognition	5.81e-06		-0.647	ANK3,GRIN2B,ATP8A1,CHL1,DLG3,KSR1,Ptprd,CACNA1E,SOD2,PARK7,PEX5L,ADCY5,SRCIN1,VDAC1,CALB1	15
	Neurological Disease	tremor	tremor	1.1e-05		0.849	ANK3,GRIN2B,SOD2,LINGO1,HSPA1A/HSPA1B,SPR,SOD1,CACNA1A	8
	Cell Morphology, Cellular Assembly and Organization, Cellular Development, Cellular Function and Maintenance, Cellular Growth and Proliferation, Nervous System Development and Function, Tissue Development	morphogenesis	morphogenesis of neurites	1.39e-05		-1.172	TRIM9,DPYSL4,CHL1,SOD1,GIT1,NUMBL,CACNA1A,LAMC1,LAMB2,Ptprd,ICAM5,LINGO1,SRCIN1,ATCAY	14
	Nervous System Development and Function	abnormal morphology	abnormal morphology of nervous system	1.57e-05			ANK3,ADAM22,GRIN2B,BAG6,DAGLA,CHL1,SOD1,GIT1,CACNA1A,Marcks,LAMB2,LAMC1,Ptprd,SOD2,PARK7,ABR,SPR,CALB1,NCKIPSD	19
	Molecular Transport	transport	transport of metal	1.67e-05		-0.652	ANK3,GRIN2B,SFXN1,CFL1,YWHAB,ACTN2,SOD1,CACNA1A,Hbb-b1,CACNA1E,Hbb-b2,CALB1,VDAC1	13
	Molecular Transport	transport	transport of molecule	1.79e-05		1.282	ANK3,SFXN1,GRM2,ATP8A1,ABAT,PPFIA3,HNRNPA2B1,HBA1/HBA2,VDAC2,APPL1,SOD2,CACNA1E,SRCIN1,PRKCE,STIM1,PLCL1,CALB1,GRIN2B,CFL1,YWHAB,ACTN2,CNP,SOD1,SNX3,Hbb-b1,CACNA1A,ATP6V1E1,APOA1,PTPN11,Hbb-b2,CPNE7,VDAC1	32
	Neurological Disease	dyskinesia	dyskinesia	1.87e-05			HPCA,GRIN2B,ACTN2,HSPA1A/HSPA1B,SERPINA3,EIF3E,GIT1,CACNA1A,ATP5C1,MYO1B,RAP1GAP,TPI1,ADCY5,ICAM5,NDUFS2,CALB1,MYL12A	17
	Cell-To-Cell Signaling and Interaction, Nervous System Development and Function	long-term potentiation	long-term potentiation	2.03e-05		-0.524	GRIN2B,Ptprd,DPYSL4,SRCIN1,SOD1,VDAC1,CALB1,DLG3,CACNA1A,KSR1	10
	Cell Death and Survival, Neurological Disease	cell death	neuronal cell death	2.29e-05		-0.793	HPCA,GRIN2B,GRM2,NOVA1,YWHAB,BAG6,CHL1,TRIM2,SERPINA3,SOD1,AGTPBP1,CACNA1A,KSR1,SOD2,PARK7,PTPN11,LINGO1,CALB1	18
	Behavior, Organismal Functions	walking	walking	2.4e-05			ABHD12,GRM2,SOD1,AGTPBP1,CACNA1A	5
	Cardiovascular Disease, Organismal Injury and Abnormalities, Skeletal and Muscular Disorders	idiopathic dilated cardiomyopathy	idiopathic dilated cardiomyopathy	2.66e-05			SOD2,TPI1,VDAC1,VDAC2	4
	Hereditary Disorder, Neurological Disease, Organismal Injury and Abnormalities, Psychological Disorders, Skeletal and Muscular Disorders	Huntington's disease	Huntington's Disease	2.74e-05			HPCA,GRIN2B,ACTN2,HSPA1A/HSPA1B,SERPINA3,EIF3E,GIT1,ATP5C1,MYO1B,ADCY5,RAP1GAP,TPI1,ICAM5,NDUFS2,CALB1,MYL12A	16
	Cell Death and Survival	degradation	cellular degradation	2.87e-05		-0.691	ANK3,GRIN2B,HPCA,SOD2,PARK7,HSPA1A/HSPA1B,CNP,SOD1,AFG3L2,CACNA1A	10
	Cellular Assembly and Organization, Neurological Disease, Organismal Development, Tissue Development	formation	formation of amyloid-beta plaques	3.11e-05			SOD2,SERPINA3,SOD1	3
	Neurological Disease, Organismal Injury and Abnormalities	brain atrophy	brain atrophy	3.14e-05			GRIN2B,PARK7,HNRNPA2B1,SERPINA3,SOD1	5
	Hereditary Disorder, Neurological Disease, Organismal Injury and Abnormalities	hereditary neuropathy	hereditary neuropathy	3.47e-05			APOA1,PARK7,KARS,TRIM2,GDAP1,SOD1,AFG3L2,PDK3	8
	Neurological Disease, Organismal Injury and Abnormalities, Psychological Disorders	frontotemporal dementia	frontotemporal dementia	4.09e-05			GRIN2B,PARK7,HNRNPA2B1,SERPINA3	4
	Cell-To-Cell Signaling and Interaction, Nervous System Development and Function	activation	activation of Purkinje cells	4.19e-05			ANK3,CACNA1A	2
	Free Radical Scavenging	conversion	conversion of superoxide	4.19e-05			SOD2,SOD1	2
	Hematological System Development and Function	red cell distribution width	red cell distribution width of red blood cells	4.19e-05			Hbb-b2,Hbb-b1	2
	Behavior	learning	learning	4.19e-05		-0.342	GRIN2B,ATP8A1,DLG3,KSR1,Ptprd,CACNA1E,SOD2,PARK7,PEX5L,ADCY5,SRCIN1,CALB1,VDAC1	13
	Cellular Assembly and Organization	organization	organization of organelle	4.94e-05			ANK3,CFL1,CNP,CHL1,SOD1,AGTPBP1,NUMBL,DLG3,LAMB2,CEP170,MYO1B,SOD2,PARK7,DNAJA3,AFG3L2	15
	Cell Morphology, Cellular Assembly and Organization, Cellular Development, Cellular Function and Maintenance, Cellular Growth and Proliferation, Nervous System Development and Function, Tissue Development	axonogenesis	axonogenesis	5.83e-05			LAMC1,ANK3,PTPN11,TRIM9,CNP,SOD1,AFG3L2,NUMBL,CACNA1A	9
	Hereditary Disorder, Neurological Disease, Organismal Injury and Abnormalities	hereditary polyneuropathy	hereditary polyneuropathy	6.73e-05			APOA1,KARS,TRIM2,GDAP1,AFG3L2,PDK3	6
	Behavior	motor learning	motor learning	6.79e-05			PARK7,PEX5L,ADCY5,SRCIN1	4
	Cellular Movement	migration	migration of cells	7.29e-05		-1.375	HNRNPL,ATP8A1,HSPA1A/HSPA1B,HNRNPA2B1,CHL1,SERPINA3,LAMC1,APPL1,SOD2,PARK7,ABR,SRCIN1,KARS,PRKCE,DNAJA3,STIM1,IGSF8,PLCL1,NCKIPSD,MYL12A,CFL1,SEPT4,CNP,SOD1,EIF3E,GIT1,NUMBL,Marcks,APOA1,PTPN11,RAP1GAP,ANXA3,ELP3,DOCK3	34
	Molecular Transport	transport	transport of cation	7.4e-05		0.277	ATP6V1E1,ANK3,GRIN2B,SFXN1,CACNA1E,CFL1,YWHAB,ACTN2,STIM1,VDAC1,CALB1,CACNA1A	12
	Embryonic Development, Nervous System Development and Function, Organ Development, Organismal Development, Tissue Development	formation	formation of brain	8.3e-05			ANK3,SEPT4,BAG6,CHL1,AGO2,AGTPBP1,NUMBL,CACNA1A,Marcks,LAMC1,Ptprd,PTPN11,ABR,BCAN	14
	Neurological Disease	degeneration	degeneration of nervous system	9.41e-05		-0.788	LAMC1,ANK3,GRIN2B,HPCA,SOD2,PARK7,CNP,SOD1,AFG3L2,CACNA1A	10
	Cell Death and Survival, Cellular Compromise, Neurological Disease, Tissue Morphology	degeneration	degeneration of neurons	9.66e-05		-0.98	ANK3,GRIN2B,HPCA,SOD2,PARK7,CNP,SOD1,AFG3L2,CACNA1A	9
	Molecular Transport	transport	transport of inorganic cation	0.000104		0.277	ATP6V1E1,ANK3,GRIN2B,SFXN1,CACNA1E,CFL1,YWHAB,ACTN2,VDAC1,CALB1,CACNA1A	11
	Cardiovascular System Development and Function, Hematological System Development and Function, Hematopoiesis, Organismal Development, Tissue Development	development	development of blood	0.000106			PTPN11,Hbb-b2,AGO2,STIM1,HBA1/HBA2,Hbb-b1	6
	Cell-To-Cell Signaling and Interaction, Nervous System Development and Function	long-term potentiation	long-term potentiation of synapse	0.000107		-0.156	GRIN2B,Ptprd,SRCIN1,VDAC1,DLG3,CACNA1A,KSR1	7
	Cellular Compromise, Neurological Disease, Organismal Injury and Abnormalities	neurodegeneration	neurodegeneration of brain cells	0.000113			ANK3,HPCA,SOD1,AFG3L2,CACNA1A	5
	Cell-To-Cell Signaling and Interaction, Cellular Assembly and Organization, Cellular Development, Cellular Function and Maintenance, Cellular Growth and Proliferation, Nervous System Development and Function, Skeletal and Muscular System Development and Function, Tissue Development	formation	formation of neuromuscular junctions	0.000117			LAMB2,LAMC1,DNAJA3,AFG3L2	4
	Cell-To-Cell Signaling and Interaction, Nervous System Development and Function	long term depression	long term depression	0.000122		-0.883	GRIN2B,GRM2,PARK7,ADCY5,SRCIN1,CACNA1A	6
	Hereditary Disorder, Neurological Disease, Organismal Injury and Abnormalities, Skeletal and Muscular Disorders	Charcot-Marie-Tooth recessive intermediate	Charcot-Marie-Tooth recessive intermediate	0.000125			KARS,GDAP1	2
	Lymphoid Tissue Structure and Development, Organ Morphology	abnormal size	abnormal size of spleen	0.000125			Hbb-b2,Hbb-b1	2
	Hereditary Disorder, Neurological Disease, Organismal Injury and Abnormalities, Psychological Disorders	frontotemporal dementia with parkinsonism	frontotemporal dementia with parkinsonism	0.000125			PARK7,SERPINA3	2
	Free Radical Scavenging	reduction	reduction of superoxide	0.000125			SOD2,SOD1	2
	Cancer, Organismal Injury and Abnormalities	neoplasia	neoplasia of epithelial tissue	0.000132		-1.732	HNRNPL,ATP8A1,ABAT,ASS1,PPFIA3,SERPINA3,HBA1/HBA2,SNAP47,LAMC1,CEP170,SOD2,PEX5L,ABR,BCAN,KARS,DNAJA3,SMARCC2,PLCL1,CALB1,PLD3,NOVA1,CACNA1A,PSMD1,ANK3,BAG6,HNRNPA2B1,DAGLA,TOM1L2,KSR1,SELENBP1,APPL1,MYO1B,ICAM5,TNKS1BP1,PRKCE,ATPAF1,STIM1,NCKIPSD,MYL12A,NUDCD3,ACTN2,PSMD13,AGO2,PAICS,GDAP1,IQSEC2,MPP2,DLG3,LAMB2,UGGT1,TPI1,ANXA3,DOCK3,AFG3L2,SFXN1,SND1,PTPN23,TRIM9,DPYSL4,HSPA1A/HSPA1B,RNF214,AG…	117
	Cellular Assembly and Organization, Cellular Function and Maintenance	organization	organization of mitochondria	0.000137			SOD2,PARK7,DNAJA3,AFG3L2,AGTPBP1	5
	Cancer, Organismal Injury and Abnormalities	tumorigenesis	tumorigenesis of tissue	0.000146		-1.982	HNRNPL,ATP8A1,ABAT,ASS1,PPFIA3,SERPINA3,HBA1/HBA2,SNAP47,LAMC1,CEP170,SOD2,PEX5L,ABR,BCAN,KARS,DNAJA3,SMARCC2,PLCL1,CALB1,PLD3,NOVA1,CACNA1A,PSMD1,ANK3,BAG6,HNRNPA2B1,DAGLA,TOM1L2,KSR1,SELENBP1,APPL1,MYO1B,ICAM5,TNKS1BP1,PRKCE,ATPAF1,STIM1,NCKIPSD,MYL12A,NUDCD3,ACTN2,PSMD13,AGO2,PAICS,GDAP1,IQSEC2,MPP2,DLG3,LAMB2,UGGT1,TPI1,ANXA3,DOCK3,AFG3L2,SFXN1,SND1,PTPN23,TRIM9,DPYSL4,HSPA1A/HSPA1B,RNF214,AG…	118
	Hereditary Disorder, Neurological Disease, Organismal Injury and Abnormalities, Psychological Disorders	familial frontotemporal dementia	familial frontotemporal dementia	0.000171			PARK7,HNRNPA2B1,SERPINA3	3
	Hereditary Disorder, Neurological Disease, Organismal Injury and Abnormalities, Psychological Disorders	familial dementia	familial dementia	0.000173			PARK7,HNRNPA2B1,SERPINA3,SOD1	4
	Neurological Disease	neurodegeneration	Neurodegeneration	0.000185		-0.797	LAMC1,ANK3,GRIN2B,HPCA,SOD2,PARK7,CNP,SOD1,AFG3L2,CACNA1A	10
	Neurological Disease	ataxia	ataxia	0.000187		0.763	ANK3,ABHD12,ADAM22,SOD2,PARK7,ATCAY,AFG3L2,CALB1,CACNA1A	9
	Molecular Transport	transport	transport of metal ion	0.000205		0.277	ANK3,GRIN2B,SFXN1,CACNA1E,CFL1,YWHAB,ACTN2,VDAC1,CALB1,CACNA1A	10
	Cellular Growth and Proliferation	colony formation	colony formation of lung cancer cell lines	0.000206		0.762	SOD2,HNRNPA2B1,DNAJA3,SOD1	4
	Cardiovascular Disease, Organismal Injury and Abnormalities, Skeletal and Muscular Disorders	primary cardiomyopathy	primary cardiomyopathy	0.000208			SOD2,TPI1,ACTN2,VDAC1,VDAC2	5
	Molecular Transport	transport	transport of ion	0.000214		0.391	ATP6V1E1,ANK3,GRIN2B,SFXN1,CACNA1E,CFL1,YWHAB,ACTN2,STIM1,VDAC1,CALB1,CACNA1A,VDAC2	13
	Hereditary Disorder, Neurological Disease, Organismal Injury and Abnormalities, Skeletal and Muscular Disorders	Charcot-Marie-Tooth disease	Charcot-Marie-Tooth disease	0.000245			KARS,TRIM2,GDAP1,PDK3	4
	Cell-To-Cell Signaling and Interaction, Cellular Assembly and Organization, Cellular Development, Cellular Function and Maintenance, Cellular Growth and Proliferation, Nervous System Development and Function, Tissue Development	developmental process	developmental process of synapse	0.000246			LAMB2,LAMC1,Ptprd,BCAN,DNAJA3,AFG3L2,DLG3,CACNA1A	8
	Molecular Transport, Small Molecule Biochemistry	concentration	concentration of bilirubin	0.000249			Hbb-b2,Hbb-b1	2
	Free Radical Scavenging, Small Molecule Biochemistry	conversion	conversion of hydrogen peroxide	0.000249			SOD2,SOD1	2
	Neurological Disease	progressive motor neuropathy	onset of progressive motor neuropathy	0.000249			PARK7,SOD1	2
	Cell Morphology, Nervous System Development and Function, Tissue Morphology	morphology	morphology of neurons	0.000257			LAMB2,LAMC1,ADAM22,Ptprd,DPYSL4,SRCIN1,CHL1,SPR,CALB1,NCKIPSD,GIT1,CACNA1A	12
	Cell Death and Survival	apoptosis	apoptosis	0.000269		0.097	SND1,GRM2,ASS1,BAG6,HSPA1A/HSPA1B,CHL1,SERPINA3,HBA1/HBA2,SELENBP1,VDAC2,KSR1,APPL1,SOD2,PARK7,ADCY5,SRCIN1,PRKCE,DNAJA3,STIM1,CALB1,EIF4B,PDXK,HPCA,GRIN2B,NOVA1,CFL1,SEPT4,YWHAB,CNP,SMARCA5,AGO2,TRIM2,SOD1,NUMBL,CACNA1A,LAMB2,APOA1,PTPN11,LINGO1,VDAC1,HIP1R	41
	Cell Death and Survival, Neurological Disease	cell death	cell death of brain cells	0.000279		-1.301	GRIN2B,PARK7,YWHAB,LINGO1,CHL1,SERPINA3,SOD1,AGTPBP1,KSR1	9
	Cell Morphology, Nervous System Development and Function	abnormal morphology	abnormal morphology of radial glial cells	0.000282			LAMB2,LAMC1,ABR	3
	Cell-To-Cell Signaling and Interaction, Cellular Assembly and Organization	stabilization	stabilization of intercellular junctions	0.000282			ANK3,BCAN,SOD1	3
	Amino Acid Metabolism, Molecular Transport, Small Molecule Biochemistry	secretion	secretion of amino acids	0.000288			GRIN2B,GRM2,ABAT,CACNA1A	4
	Cell Death and Survival, Neurological Disease	cell death	cell death of cortical neurons	0.000289		-1.675	GRIN2B,PARK7,YWHAB,LINGO1,SERPINA3,SOD1,KSR1	7
	Cell Signaling, Small Molecule Biochemistry	synthesis	synthesis of nitric oxide	0.000319		-1.633	GRIN2B,SOD2,PARK7,ASS1,CNP,PRKCE,SPR,SOD1,CALB1	9
	Neurological Disease	bradykinesia	bradykinesia	0.000327			PARK7,ADCY5,SPR	3
	Cell Signaling, Molecular Transport, Vitamin and Mineral Metabolism	transport	transport of Ca2+	0.000334			GRIN2B,CACNA1E,CFL1,VDAC1,CALB1,CACNA1A	6
	Cell Morphology, Cellular Function and Maintenance	transmembrane potential	transmembrane potential	0.000341		0	SOD2,PARK7,PEX5L,ACTN2,PRKCE,SERPINA3,SOD1,VDAC1,CACNA1A	9
	Cancer, Gastrointestinal Disease, Organismal Injury and Abnormalities	malignant neoplasm of large intestine	malignant neoplasm of large intestine	0.000364			HNRNPL,SND1,SFXN1,ATP8A1,PTPN23,TRIM9,PPFIA3,RNF214,SERPINA3,SNAP47,AGTPBP1,VDAC2,LAMC1,SMAP2,CACNA1E,SOD2,ADCY5,BCAN,ABR,MATR3,KARS,NDUFA10,SMARCC2,PLCL1,IRGQ,NOVA1,DCTN4,CFL1,CNP,ENDOD1,SMARCA5,EIF3E,SNX3,NUMBL,CACNA1A,PTPN11,ATP6V1H,RAP1GAP,CPNE7,VDAC1,ANK3,ADAM22,GRM2,VPS13C,OSBPL6,VPS51,BAG6,HNRNPA2B1,CHL1,DAGLA,EPM2AIP1,EFR3B,TOM1L2,SELENBP1,KSR1,APPL1,ARHGAP44,MYO1B,RNF213,ICAM5,CAMKV,TNKS…	91
	Hereditary Disorder, Neurological Disease, Organismal Injury and Abnormalities	hereditary motor and sensory neuropathy	hereditary motor and sensory neuropathy	0.000371			KARS,TRIM2,GDAP1,AFG3L2,PDK3	5
	Cell-To-Cell Signaling and Interaction, Nervous System Development and Function	action potential	action potential of neurons	0.000373			ANK3,GRIN2B,GRM2,PARK7,SRCIN1,CACNA1A	6
	Cell Death and Survival, Cell Morphology, Cellular Function and Maintenance	autophagic cell death	autophagic cell death of brain cancer cell lines	0.000414			SOD2,SOD1	2
	Hereditary Disorder, Neurological Disease, Organismal Injury and Abnormalities, Skeletal and Muscular Disorders	Charcot-Marie-Tooth disease type 2	autosomal recessive Charcot-Marie-Tooth disease type 2	0.000414			TRIM2,GDAP1	2
	Molecular Transport	transport	transport of oxygen	0.000414			HBA1/HBA2,Hbb-b1	2
	Neurological Disease, Organismal Injury and Abnormalities	neurodegeneration	neurodegeneration of cerebral cortex	0.000419			LAMC1,GRIN2B,HPCA,SOD1	4
	Neurological Disease	seizures	seizures	0.000422		1.455	ANK3,ADAM22,GRIN2B,SOD2,TRIM9,ABAT,LINGO1,HSPA1A/HSPA1B,HBA1/HBA2,PLCL1,CACNA1A	11
	Cancer, Organismal Injury and Abnormalities	epithelial cancer	epithelial cancer	0.000454		-1.982	HNRNPL,ATP8A1,ABAT,ASS1,PPFIA3,SERPINA3,HBA1/HBA2,SNAP47,LAMC1,CEP170,SOD2,PEX5L,ABR,BCAN,KARS,DNAJA3,SMARCC2,PLCL1,CALB1,PLD3,NOVA1,CACNA1A,PSMD1,ANK3,BAG6,HNRNPA2B1,DAGLA,TOM1L2,KSR1,SELENBP1,APPL1,MYO1B,ICAM5,TNKS1BP1,PRKCE,ATPAF1,STIM1,NCKIPSD,MYL12A,NUDCD3,ACTN2,PSMD13,AGO2,PAICS,GDAP1,IQSEC2,MPP2,DLG3,LAMB2,UGGT1,TPI1,ANXA3,DOCK3,AFG3L2,SFXN1,SND1,PTPN23,TRIM9,HSPA1A/HSPA1B,RNF214,AGTPBP1,S…	115
	Cell Death and Survival	cell death	cell death	0.000457		0.425	ANK3,SND1,GRM2,BAG6,ASS1,DPYSL4,HSPA1A/HSPA1B,CHL1,SERPINA3,HBA1/HBA2,AGTPBP1,SELENBP1,VDAC2,KSR1,APPL1,SOD2,PARK7,ADCY5,SRCIN1,PRKCE,DNAJA3,STIM1,CALB1,EIF4B,PDXK,NUDCD3,HPCA,GRIN2B,NOVA1,CFL1,SEPT4,YWHAB,CNP,SMARCA5,AGO2,TRIM2,SOD1,NUMBL,CACNA1A,LAMB2,APOA1,PTPN11,RAP1GAP,LINGO1,SPR,AFG3L2,VDAC1,HIP1R	48
	Cellular Assembly and Organization, Cellular Development, Cellular Growth and Proliferation, Nervous System Development and Function, Tissue Development	growth	growth of neurites	0.000482		0.014	PTPN11,BCAN,RAP1GAP,ICAM5,LINGO1,CHL1,DNAJA3,DOCK3,SOD1,HBA1/HBA2,SNX3,CALB1	12
	Connective Tissue Disorders, Hematological Disease	thalassemia	thalassemia	0.000491			Hbb-b2,HBA1/HBA2,Hbb-b1	3
	Cell Morphology, Cellular Assembly and Organization, Cellular Development, Cellular Growth and Proliferation, Nervous System Development and Function, Tissue Development	outgrowth	outgrowth of neurites	0.000506		0.014	PTPN11,BCAN,RAP1GAP,ICAM5,CHL1,DNAJA3,DOCK3,SOD1,HBA1/HBA2,SNX3,CALB1	11
	Cellular Assembly and Organization	organization	organization of plasma membrane	0.000516			LAMB2,ANK3,CFL1,CHL1,NUMBL	5
	Hematological System Development and Function	mean corpuscular volume	mean corpuscular volume	0.000551		1.27	Hbb-b2,SOD1,HBA1/HBA2,Hbb-b1	4
	Hematological Disease	anisocytosis	anisocytosis	0.000555			Hbb-b2,HBA1/HBA2,Hbb-b1	3
	Cellular Development, Nervous System Development and Function	differentiation	differentiation of Schwann cells	0.000555			LAMC1,ADAM22,NUMBL	3
	Cell Morphology	shape change	shape change of neurites	0.000574			TRIM9,ICAM5,DPYSL4,SRCIN1,CHL1,SOD1,NUMBL,GIT1,CACNA1A	9
	Tissue Development	organization	organization of nervous tissue	0.000588			LAMB2,ANK3,CHL1,SOD1	4
	Cell Morphology	morphology	morphology of cells	0.000595			ADAM22,DPYSL4,HSPA1A/HSPA1B,CHL1,HBA1/HBA2,KSR1,LAMC1,CEP170,SOD2,ABR,SRCIN1,PRKCE,STIM1,CALB1,NCKIPSD,NUDCD3,CFL1,SEPT4,ARFGEF3,GDAP1,SOD1,SNX3,GIT1,Hbb-b1,CACNA1A,LAMB2,Ptprd,PTPN11,RAP1GAP,Hbb-b2,SPR,DOCK3	32
	Cell Death and Survival	cell death	cell death of neuroblastoma cell lines	0.000596		-0.443	HPCA,SOD2,PARK7,HSPA1A/HSPA1B,PRKCE,SERPINA3,SOD1	7
	Cellular Movement, Hematological System Development and Function, Hypersensitivity Response, Immune Cell Trafficking, Inflammatory Response	chemotaxis	chemotaxis of bone marrow-derived mast cells	0.000618			PTPN11,GIT1	2
	Cellular Development, Cellular Growth and Proliferation, Embryonic Development, Nervous System Development and Function, Organ Development, Organismal Development, Tissue Development	formation	formation of pyramidal neurons	0.000618			Ptprd,CHL1	2
	Cancer, Gastrointestinal Disease, Organismal Injury and Abnormalities	digestive system cancer	digestive system cancer	0.000679			HNRNPL,ATP8A1,ASS1,PPFIA3,SERPINA3,SNAP47,LAMC1,CEP170,SOD2,PEX5L,ABR,BCAN,KARS,SMARCC2,PLCL1,CALB1,PLD3,NOVA1,CFL1,CACNA1A,PSMD1,ANK3,BAG6,HNRNPA2B1,DAGLA,TOM1L2,KSR1,SELENBP1,APPL1,MYO1B,ICAM5,PRKCE,ATPAF1,TNKS1BP1,STIM1,NCKIPSD,NUDCD3,ACTN2,PSMD13,PAICS,AGO2,IQSEC2,MPP2,DLG3,LAMB2,UGGT1,TPI1,ANXA3,DOCK3,AFG3L2,SFXN1,SND1,PTPN23,TRIM9,RNF214,AGTPBP1,VDAC2,SMAP2,CACNA1E,ADCY5,MATR3,NDUFA10,IRGQ,…	107
	Behavior	swimming behavior	swimming behavior	0.0007			Ptprd,ABR,SOD1	3
	Cell Death and Survival	apoptosis	apoptosis of brain	0.000739		-1.279	GRIN2B,YWHAB,LINGO1,SERPINA3,SOD1,KSR1	6
	Nervous System Development and Function, Organ Morphology, Organismal Development	abnormal morphology	abnormal morphology of rhombencephalon	0.000762			ANK3,SOD2,PARK7,ABR,CALB1,CACNA1A	6
	Free Radical Scavenging, Molecular Transport	quantity	quantity of hydrogen peroxide	0.00078			SOD2,PARK7,SOD1	3
	Cell Death and Survival, Neurological Disease	apoptosis	apoptosis of cerebral cortex cells	0.000793		-0.943	YWHAB,LINGO1,SERPINA3,SOD1,KSR1	5
	Behavior	fear	fear	0.0008			GRIN2B,CACNA1E,VDAC1,GIT1	4
	Cell-To-Cell Signaling and Interaction, Nervous System Development and Function	long term depression	long term depression of synapse	0.0008			GRIN2B,GRM2,SRCIN1,CACNA1A	4
	Cell-To-Cell Signaling and Interaction, Small Molecule Biochemistry	metabolism	metabolism of neurotransmitter	0.0008			ABAT,SPR,AGTPBP1,CACNA1A	4
	Molecular Transport	secretion	secretion of molecule	0.000851		1.958	GRIN2B,GRM2,APOA1,SOD2,CACNA1E,PTPN11,ABAT,PPFIA3,SRCIN1,PRKCE,SOD1,PLCL1,CACNA1A	13
	Gastrointestinal Disease, Hematological Disease, Hepatic System Disease, Metabolic Disease, Nutritional Disease, Organismal Injury and Abnormalities	iron overload	iron overload of liver	0.000861			Hbb-b2,Hbb-b1	2
	Inflammatory Disease, Neurological Disease	neuritic dystrophy	neuritic dystrophy	0.000861			SOD2,PRKCE	2
	Infectious Diseases	production	production of hepatitis B virus	0.000861			CNP,AGO2	2
	Cellular Assembly and Organization	quantity	quantity of actin bundles	0.000861			ARHGAP44,CFL1	2
	Neurological Disease, Organismal Injury and Abnormalities	reactive astrogliosis	reactive astrogliosis	0.000861			PRKCE,SOD1	2
	Cellular Development	differentiation	differentiation of cells	0.00095		-0.121	ANK3,HNRNPL,ADAM22,SFXN1,SND1,TRIM9,DPYSL4,BAG6,HSPA1A/HSPA1B,HNRNPA2B1,CHL1,AGTPBP1,SELENBP1,KSR1,LAMC1,SOD2,ICAM5,SRCIN1,PRKCE,DNAJA3,STIM1,PLCL1,CFL1,CNP,SMARCA5,SOD1,GIT1,NUMBL,Hbb-b1,CACNA1A,Ptprd,PTPN11,RAP1GAP,LINGO1,Hbb-b2	35
	Neurological Disease, Organismal Injury and Abnormalities, Psychological Disorders	striatal degeneration	striatal degeneration	0.000957			GRIN2B,SOD2,SOD1	3
	Behavior	conditioning	conditioning	0.000969		-1.98	GRIN2B,GRM2,PRKCE,VDAC1,GIT1,CACNA1A,KSR1	7
	Neurological Disease	peripheral neuropathy	peripheral neuropathy	0.001			KARS,TRIM2,GDAP1,AFG3L2,PDK3,CACNA1A	6
	Cell-To-Cell Signaling and Interaction, Nervous System Development and Function	excitatory postsynaptic potential	excitatory postsynaptic potential of neurons	0.00101			GRIN2B,GRM2,SRCIN1,CACNA1A	4
	Cancer, Gastrointestinal Disease, Organismal Injury and Abnormalities	gastrointestinal tract cancer	gastrointestinal tract cancer	0.00102			HNRNPL,SND1,SFXN1,ATP8A1,PTPN23,TRIM9,PPFIA3,RNF214,SERPINA3,SNAP47,AGTPBP1,VDAC2,LAMC1,SMAP2,CACNA1E,SOD2,ADCY5,BCAN,ABR,MATR3,KARS,NDUFA10,SMARCC2,PLCL1,IRGQ,NOVA1,DCTN4,CFL1,CNP,ENDOD1,SMARCA5,EIF3E,SNX3,NUMBL,CACNA1A,PTPN11,ATP6V1H,RAP1GAP,CPNE7,VDAC1,ANK3,ADAM22,GRM2,VPS13C,OSBPL6,VPS51,BAG6,HNRNPA2B1,CHL1,DAGLA,EPM2AIP1,EFR3B,TOM1L2,SELENBP1,KSR1,APPL1,ARHGAP44,MYO1B,RNF213,ICAM5,CAMKV,TNKS…	93
	Nervous System Development and Function, Skeletal and Muscular System Development and Function	motor function	motor function	0.00104		-1.067	NOVA1,HSPA1A/HSPA1B,SOD1,AFG3L2,CACNA1A	5
	Nervous System Development and Function	coordination	coordination	0.00109		-0.994	ABHD12,GRIN2B,GRM2,PARK7,ADCY5,ABR,CALB1	7
	Cell Morphology, Nervous System Development and Function, Tissue Morphology	abnormal morphology	abnormal morphology of neurons	0.00109			LAMB2,LAMC1,ADAM22,Ptprd,CHL1,SPR,CALB1,NCKIPSD,GIT1,CACNA1A	10
	Cellular Assembly and Organization, Cellular Function and Maintenance	quantity	quantity of cellular protrusions	0.00109		0.6	ARHGAP44,DPYSL4,CNP,SOD1,DLG3,GIT1	6
	Cancer, Organismal Injury and Abnormalities	abdominal cancer	abdominal cancer	0.00111		-1.922	HNRNPL,ATP8A1,ABAT,ASS1,PPFIA3,SERPINA3,HBA1/HBA2,SNAP47,LAMC1,CEP170,SOD2,PEX5L,ABR,BCAN,KARS,SMARCC2,PLCL1,CALB1,PLD3,NOVA1,CFL1,CACNA1A,PSMD1,ANK3,BAG6,HNRNPA2B1,DAGLA,TOM1L2,KSR1,SELENBP1,APPL1,MYO1B,ICAM5,TNKS1BP1,PRKCE,ATPAF1,STIM1,NCKIPSD,NUDCD3,ACTN2,PSMD13,AGO2,PAICS,IQSEC2,MPP2,DLG3,LAMB2,UGGT1,TPI1,ANXA3,DOCK3,AFG3L2,SFXN1,SND1,PTPN23,TRIM9,HSPA1A/HSPA1B,RNF214,AGTPBP1,VDAC2,SMAP2,CACN…	112
	Cardiovascular System Development and Function, Cellular Development, Cellular Growth and Proliferation, Hematological System Development and Function, Hematopoiesis, Organismal Development, Tissue Development	development	development of red blood cells	0.00112			Hbb-b2,AGO2,HBA1/HBA2,Hbb-b1	4
	Free Radical Scavenging, Molecular Transport	accumulation	accumulation of hydrogen peroxide	0.00114			SOD2,SOD1	2
	Hematological System Development and Function	hemoglobin concentration distribution width	hemoglobin concentration distribution width	0.00114			Hbb-b2,Hbb-b1	2
	DNA Replication, Recombination, and Repair	oxidation	oxidation of DNA	0.00114			SOD2,PARK7	2
	Nervous System Development and Function, Organ Morphology, Organismal Development	abnormal morphology	abnormal morphology of brain	0.0012			LAMC1,ANK3,GRIN2B,SOD2,PARK7,ABR,BAG6,CHL1,CALB1,CACNA1A,Marcks	11
	Cell-To-Cell Signaling and Interaction, Cellular Function and Maintenance, Inflammatory Response	phagocytosis	phagocytosis of cells	0.00133		-0.448	APOA1,RAP1GAP,ABR,ICAM5,ANXA3,PRKCE,STIM1,SNX3	8
	Free Radical Scavenging, Small Molecule Biochemistry	production	production of hydrogen peroxide	0.00138		1.131	SOD2,PRKCE,SOD1,HBA1/HBA2	4
	Neurological Disease	loss	loss of neurites	0.00138			HNRNPA2B1,SERPINA3,SOD1	3
	Connective Tissue Disorders, Hematological Disease	hemoglobinopathy	hemoglobinopathy	0.00145			GRIN2B,Hbb-b2,HBA1/HBA2,Hbb-b1	4
	Protein Degradation, Protein Synthesis	damage	damage of protein	0.00146			SOD2,SOD1	2
	Hematological Disease, Metabolic Disease, Nutritional Disease	hemosiderosis	hemosiderosis	0.00146			Hbb-b2,Hbb-b1	2
	Cell-To-Cell Signaling and Interaction, Nervous System Development and Function	long term depression	long term depression of striatum	0.00146			PARK7,ADCY5	2
	Cell-To-Cell Signaling and Interaction, Cellular Assembly and Organization	stabilization	stabilization of synapse	0.00146			ANK3,BCAN	2
	Cell Morphology, Connective Tissue Development and Function, Hematological System Development and Function, Hematopoiesis, Organismal Development, Tissue Morphology	volume	volume of red blood cells	0.00146			Hbb-b2,Hbb-b1	2
	Free Radical Scavenging, Small Molecule Biochemistry	metabolism	metabolism of hydrogen peroxide	0.00155		1.224	SOD2,PARK7,PRKCE,SOD1,HBA1/HBA2	5
	Cell Morphology, Cell-To-Cell Signaling and Interaction, Nervous System Development and Function	plasticity	plasticity of synapse	0.00155			GRIN2B,PPFIA3,SRCIN1,CALB1,KSR1	5
	Organismal Survival	perinatal death	perinatal death	0.00159		1.551	LAMC1,ADAM22,GRIN2B,Ptprd,SOD2,ABR,ASS1,BAG6,Hbb-b2,STIM1,GIT1,Hbb-b1,Marcks	13
	Cell Death and Survival	apoptosis	apoptosis of neuroblastoma cell lines	0.00161		0.372	HPCA,HSPA1A/HSPA1B,PRKCE,SERPINA3,SOD1	5
	Cellular Movement, Hematological Disease, Immunological Disease, Inflammatory Disease, Inflammatory Response, Respiratory Disease	allergic pulmonary eosinophilia	allergic pulmonary eosinophilia	0.00164			TPI1,ANXA3,SELENBP1	3
	Neurological Disease	essential tremor	essential tremor	0.00164			GRIN2B,LINGO1,CACNA1A	3
	Cellular Compromise	disruption	disruption of Golgi apparatus	0.00182			SOD1,HIP1R	2
	Behavior	operant performance	operant performance	0.00182			GRIN2B,GIT1	2
	Molecular Transport, Nucleic Acid Metabolism, Small Molecule Biochemistry	release	release of GDP	0.00182			ATP6V1E1,RAP1GAP	2
	DNA Replication, Recombination, and Repair, Nucleic Acid Metabolism, Small Molecule Biochemistry	hydrolysis	hydrolysis of nucleotide	0.00184		0.17	APOA1,RAP1GAP,SMARCA5,Iigp1,EIF4B	5
	Nervous System Development and Function	neuroprotection	neuroprotection	0.00184			ANK3,GRM2,PRKCE,TRIM2	4
	Neurological Disease	memory deficits	memory deficits	0.00192			APOA1,HNRNPA2B1,SOD1	3
	Organismal Survival	organismal death	death of perinatal stage organism	0.00192		0	Hbb-b2,STIM1,GIT1,Hbb-b1	4
	Embryonic Development, Nervous System Development and Function, Organ Development, Organismal Development, Tissue Development	formation	formation of cerebellum	0.00202			PTPN11,SEPT4,ABR,AGTPBP1,CACNA1A	5
	Cell Morphology, Cellular Assembly and Organization, Cellular Development, Cellular Function and Maintenance, Cellular Growth and Proliferation, Embryonic Development, Nervous System Development and Function, Tissue Development	branching	branching of neurites	0.00204			TRIM9,ICAM5,DPYSL4,SRCIN1,SOD1,NUMBL,GIT1,CACNA1A	8
	Cancer, Hematological Disease, Immunological Disease, Organismal Injury and Abnormalities	plasma cell dyscrasia	plasma cell dyscrasia	0.00205			GRIN2B,UGGT1,SOD2,RNF213,BCAN,STIM1,PSMD1,GIT1,KSR1	9
	Cell Morphology, Cellular Function and Maintenance	mitochondrial membrane potential	mitochondrial membrane potential	0.00206			SOD2,PARK7,SOD1	3
	Cell Death and Survival	cell death	cell death of nervous tissue cell lines	0.0021			GRIN2B,PARK7,SOD1,CALB1	4
	Cell Morphology, Connective Tissue Development and Function	contraction	contraction of fibroblasts	0.00222			PTPN11,PRKCE	2
	Free Radical Scavenging	metabolite removal	metabolite removal of superoxide	0.00222			SOD2,SOD1	2
	Neurological Disease	pathological denervation	pathological denervation	0.00222			PARK7,SOD1	2
	Endocrine System Disorders, Gastrointestinal Disease, Metabolic Disease, Neurological Disease	diabetic neuropathy	diabetic neuropathy	0.00239			GRIN2B,SOD2,CACNA1A	3
	Hematological System Development and Function	mean corpuscular hemoglobin concentration	mean corpuscular hemoglobin concentration	0.00239			Hbb-b2,HBA1/HBA2,Hbb-b1	3
	Cell Death and Survival, Neurological Disease	excitotoxicity	susceptibility to excitotoxicity of neurons	0.00239			HPCA,GRM2,BAG6	3
	Cell Morphology, Connective Tissue Development and Function	morphology	morphology of fibroblast cell lines	0.0024			PTPN11,HSPA1A/HSPA1B,PRKCE,DOCK3	4
	Nervous System Development and Function, Tissue Morphology	quantity	quantity of neurons	0.00242		-0.969	LAMB2,ANK3,GRIN2B,Ptprd,PTPN11,DPYSL4,SRCIN1,SOD1,GIT1,CACNA1A	10
	Cardiovascular Disease, Organismal Injury and Abnormalities, Skeletal and Muscular Disorders	dilated cardiomyopathy	dilated cardiomyopathy	0.00247			SOD2,PTPN11,TPI1,ACTN2,VDAC1,VDAC2	6
	Cell Morphology, Nervous System Development and Function	abnormal morphology	abnormal morphology of neuroglia	0.0025			LAMB2,LAMC1,ADAM22,ABR	4
	Cell Morphology, Cellular Assembly and Organization, Cellular Development, Cellular Function and Maintenance, Cellular Growth and Proliferation, Embryonic Development, Nervous System Development and Function, Tissue Development, Tissue Morphology	morphology	morphology of dendritic spines	0.00256			DPYSL4,SRCIN1,GIT1	3
	Cell Death and Survival, Cellular Compromise, Neurological Disease, Organismal Injury and Abnormalities, Tissue Morphology	neurodegeneration	neurodegeneration of Purkinje cells	0.00256			ANK3,AFG3L2,CACNA1A	3
	Cell-To-Cell Signaling and Interaction, Cellular Assembly and Organization	quantity	quantity of focal adhesions	0.00256			SOD2,PTPN11,GIT1	3
	Digestive System Development and Function, Gastrointestinal Disease, Hepatic System Development and Function, Hepatic System Disease, Inflammatory Disease, Inflammatory Response, Metabolic Disease, Organ Development, Organismal Injury and Abnormalities	steatohepatitis	steatohepatitis	0.00256			SOD2,PTPN11,SOD1	3
	Neurological Disease, Organismal Injury and Abnormalities	gliosis	gliosis	0.00259		0.655	ABHD12,SOD2,ABR,PRKCE,SOD1	5
	Cell Death and Survival	apoptosis	apoptosis of endothelial cells	0.00259		1.206	PTPN11,ASS1,CNP,PRKCE,SERPINA3,VDAC1	6
	Cell Death and Survival, Neurological Disease	apoptosis	apoptosis of cortical neurons	0.00261		-0.943	YWHAB,LINGO1,SERPINA3,KSR1	4
	Cell Morphology, Skeletal and Muscular System Development and Function	cell spreading	cell spreading of smooth muscle cells	0.00265			SERPINA3,GIT1	2
	Cell Death and Survival, Cellular Compromise, Nervous System Development and Function	cytotoxicity	cytotoxicity of neurons	0.00265			GRIN2B,SOD1	2
	Connective Tissue Disorders, Skeletal and Muscular Disorders, Tissue Morphology	deformation	deformation of bone	0.00265			Hbb-b2,Hbb-b1	2
	Behavior	limb clasping	limb clasping	0.00265			HSPA1A/HSPA1B,AFG3L2	2
	Cancer, Neurological Disease, Organismal Injury and Abnormalities	pilocytic astrocytoma	pilocytic astrocytoma	0.00265			PTPN11,HNRNPA2B1	2
	Endocrine System Development and Function, Lipid Metabolism, Molecular Transport, Small Molecule Biochemistry	quantity	quantity of 2-arachidonoylglycerol	0.00265			DAGLA,SOD1	2
	Cellular Assembly and Organization	size	size of plasma membrane projections	0.00265			CNP,SOD1	2
	Lymphoid Tissue Structure and Development, Organ Morphology	size	size of spleen	0.00274			Hbb-b2,PRKCE,Hbb-b1	3
	Cellular Function and Maintenance	homeostasis	cellular homeostasis	0.00274		-1.639	HNRNPL,VPS51,BAG6,SERPINA3,SOD2,CACNA1E,PEX5L,PARK7,ADCY5,PRKCE,DNAJA3,STIM1,CALB1,GRIN2B,ACTN2,CNP,ARFGEF3,SOD1,Iigp1,GIT1,CACNA1A,APOA1,PTPN11,RAP1GAP,VDAC1	25
	Nervous System Development and Function, Organ Morphology, Organismal Development	abnormal morphology	abnormal morphology of cerebellum	0.00275			ANK3,SOD2,ABR,CALB1,CACNA1A	5
	Cell Death and Survival	cell viability	cell viability	0.00276		-0.76	SND1,PTPN23,ASS1,HSPA1A/HSPA1B,PPFIA3,AGO2,SOD1,HBA1/HBA2,EIF3E,AGTPBP1,Hbb-b1,KSR1,SOD2,PARK7,PTPN11,LINGO1,HNRNPUL2,Hbb-b2,PRKCE,SMARCC2,VDAC1,CALB1	22
	Free Radical Scavenging	production	production of reactive oxygen species	0.00277		-0.211	SOD2,PARK7,PRKCE,SERPINA3,SOD1,HBA1/HBA2,AFG3L2,VDAC1,CALB1	9
	Cancer, Organismal Injury and Abnormalities	adenocarcinoma	adenocarcinoma	0.00289			HNRNPL,ATP8A1,ABAT,PPFIA3,SNAP47,LAMC1,CEP170,SOD2,PEX5L,ABR,BCAN,KARS,SMARCC2,PLCL1,NOVA1,CACNA1A,PSMD1,ANK3,BAG6,HNRNPA2B1,DAGLA,TOM1L2,KSR1,SELENBP1,APPL1,MYO1B,ICAM5,PRKCE,TNKS1BP1,STIM1,NCKIPSD,NUDCD3,ACTN2,PSMD13,AGO2,GDAP1,IQSEC2,DLG3,LAMB2,UGGT1,TPI1,ANXA3,DOCK3,AFG3L2,SFXN1,SND1,PTPN23,TRIM9,RNF214,AGTPBP1,SMAP2,CACNA1E,ADCY5,MATR3,NDUFA10,IRGQ,EIF4B,DCTN4,YWHAB,CNP,SMARCA5,ENDOD1,EIF3E,…	98
	Cell Morphology, Hair and Skin Development and Function	morphology	morphology of epithelial cell lines	0.00292			PTPN11,HSPA1A/HSPA1B,PRKCE	3
	Organismal Injury and Abnormalities	degeneration	Organ Degeneration	0.00305		-0.149	LAMC1,ANK3,ABHD12,GRIN2B,HPCA,SOD2,PTPN11,CNP,SOD1,AFG3L2,CACNA1A	11
	Cellular Development	differentiation	differentiation of nervous system	0.00309		0.055	LAMC1,ANK3,ADAM22,Ptprd,CFL1,TRIM9,RAP1GAP,LINGO1,HSPA1A/HSPA1B,CNP,NUMBL	11
	Post-Translational Modification	nitration	nitration of protein	0.00312			SOD2,SOD1	2
	Metabolic Disease	systemic amyloidosis	systemic amyloidosis	0.00312			APOA1,PSMD1	2
	Neurological Disease, Psychological Disorders, Skeletal and Muscular Disorders	Parkinson's disease	Parkinson's disease	0.00314			ATP6V1E1,GRIN2B,RPL13,PARK7,CNP,SERPINA3,SOD1	7
	Nucleic Acid Metabolism, Small Molecule Biochemistry	metabolism	metabolism of nucleoside triphosphate	0.00317			ATP5C1,SOD2,HSPA1A/HSPA1B,SOD1,VDAC1	5
	Cell Death and Survival	quantity	quantity of apoptotic cells	0.00318		-1	APOA1,SOD2,SRCIN1,CALB1	4
	Organismal Development	size	size of body	0.00323		-0.772	ADAM22,SOD1,GIT1,Hbb-b1,CACNA1A,Marcks,LAMC1,Ptprd,SOD2,PTPN11,RNF213,Hbb-b2,PRKCE,SPR,STIM1,AFG3L2	16
	Cell-To-Cell Signaling and Interaction, Nervous System Development and Function	activation	activation of neurons	0.00331			ANK3,GRM2,SOD1,CACNA1A	4
	Cardiovascular System Development and Function	cardioprotection	cardioprotection	0.00362			SOD2,PRKCE	2
	Cellular Function and Maintenance, Hematological System Development and Function	presence	presence of red blood cells	0.00362			SOD1,HBA1/HBA2	2
	Behavior	rotation behavior	rotation behavior	0.00362			LINGO1,SOD1	2
	Behavior	self-administration	self-administration	0.00362			GRIN2B,PRKCE	2
	Cellular Function and Maintenance, Molecular Transport	secretory pathway	secretory pathway	0.00363		1.067	APPL1,PEX5L,TRIM9,SRCIN1,PLCL1,CACNA1A	6
	Cell Morphology, Cellular Function and Maintenance	autophagy	autophagy of brain cancer cell lines	0.00375			SOD2,STIM1,SOD1	3
	DNA Replication, Recombination, and Repair, Energy Production, Nucleic Acid Metabolism, Small Molecule Biochemistry	hydrolysis	hydrolysis of ATP	0.00375			APOA1,SMARCA5,EIF4B	3
	Protein Synthesis	synthesis	synthesis of protein	0.00376		0.594	HNRNPL,SOD2,PARK7,PTPN11,HSPA1A/HSPA1B,SRCIN1,AGO2,SOD1,EIF3E,EIF4B	10
	Cellular Development	branching	branching of cells	0.00395		-0.762	PTPN11,TRIM9,ICAM5,DPYSL4,SRCIN1,SOD1,NUMBL,GIT1,CACNA1A	9
	Gene Expression, Protein Synthesis	translation	initiation of translation of mRNA	0.00397			AGO2,EIF3E,EIF4B	3
	Skeletal and Muscular System Development and Function	relaxation	relaxation of vascular smooth muscle	0.00416			CNP,SOD1	2
	Protein Degradation, Protein Synthesis	stabilization	stabilization of protein	0.00438			APOA1,PARK7,BAG6,HSPA1A/HSPA1B,DNAJA3	5
	Cellular Development, Cellular Growth and Proliferation, Nervous System Development and Function, Tissue Development	development	development of central nervous system cells	0.00443			LAMB2,Ptprd,PTPN11,CHL1	4
	Cellular Assembly and Organization, Cellular Function and Maintenance	organization	organization of filaments	0.00448			CEP170,MYO1B,CFL1,CNP,SOD1,DLG3	6
	Organismal Injury and Abnormalities, Skeletal and Muscular Disorders	atrophy	atrophy of muscle	0.00461			KARS,TRIM2,GDAP1,SOD1,PDK3	5
	Cell Death and Survival	necrosis	necrosis	0.00464		-0.327	SND1,GRM2,ASS1,BAG6,DPYSL4,HSPA1A/HSPA1B,CHL1,SERPINA3,AGTPBP1,VDAC2,KSR1,SOD2,PARK7,ADCY5,SRCIN1,PRKCE,DNAJA3,STIM1,CALB1,EIF4B,NUDCD3,HPCA,GRIN2B,NOVA1,SEPT4,YWHAB,CNP,TRIM2,SOD1,NUMBL,CACNA1A,APOA1,PTPN11,RAP1GAP,LINGO1,VDAC1	36
	Cancer, Endocrine System Disorders, Organismal Injury and Abnormalities	cold thyroid nodule	benign cold thyroid nodule	0.00474			APOA1,PARK7	2
	Cell Death and Survival, DNA Replication, Recombination, and Repair	fragmentation	fragmentation of genomic DNA	0.00474			PTPN11,SOD1	2
	Embryonic Development, Nervous System Development and Function, Organ Development, Organ Morphology, Organismal Development, Tissue Development, Visual System Development and Function	morphology	morphology of neural retina	0.00474			LAMB2,SOD1	2
	Cellular Assembly and Organization, Cellular Function and Maintenance	organization	organization of plasma membrane projections	0.00474			CFL1,CHL1	2
	Cancer, Hematological Disease, Immunological Disease, Organismal Injury and Abnormalities	multiple myeloma	multiple myeloma	0.00476			GRIN2B,UGGT1,SOD2,RNF213,BCAN,PSMD1	6
	Cellular Function and Maintenance	paired-pulse facilitation	paired-pulse facilitation	0.00495			Ptprd,VDAC1,CALB1	3
	Cell Death and Survival	cell viability	cell viability of brain cells	0.00507			PARK7,SOD1,AGTPBP1,KSR1	4
	Embryonic Development, Organ Development, Organismal Development, Skeletal and Muscular System Development and Function, Tissue Development	formation	formation of muscle	0.00509		-1.72	LAMB2,Hist1h1b,PLD3,PTPN11,ACTN2,STIM1,LUC7L,AFG3L2,NCKIPSD	9
	Cell-To-Cell Signaling and Interaction, Cellular Assembly and Organization, Cellular Function and Maintenance	formation	formation of focal adhesions	0.0051			PTPN11,RAP1GAP,ACTN2,PRKCE,GIT1	5
	Cell-To-Cell Signaling and Interaction, Drug Metabolism, Molecular Transport, Small Molecule Biochemistry	concentration	concentration of dopamine	0.00525		-0.339	GRM2,PARK7,SPR,SOD1	4
	Amino Acid Metabolism, Lipid Metabolism, Molecular Transport, Small Molecule Biochemistry	secretion	secretion of GABA	0.00534			ABAT,CACNA1A	2
	Neurological Disease	sporadic amyotrophic lateral sclerosis	sporadic amyotrophic lateral sclerosis	0.00534			SOD2,SOD1	2
	Cell Signaling, Molecular Transport, Vitamin and Mineral Metabolism	translocation	translocation of Ca2+	0.00534			GRIN2B,CACNA1A	2
	Cell Morphology, Cellular Assembly and Organization	morphology	morphology of mitochondria	0.00542			SOD2,STIM1,GDAP1,SOD1	4
	Psychological Disorders	mood disorder	Mood Disorders	0.0055			ANK3,GRIN2B,ATP5C1,GRM2,SOD2,OSBPL6,RAP1GAP,ABAT,DLG3	9
	Embryonic Development, Tissue Morphology	abnormal morphology	abnormal morphology of neural tube	0.0055			CFL1,PTPN11,AGO2	3
	Embryonic Development, Nervous System Development and Function, Organismal Development, Tissue Development	formation	formation of neural tube	0.0056			CFL1,PTPN11,AGO2,Marcks	4
	Connective Tissue Development and Function, Hematological System Development and Function, Hematopoiesis, Organismal Development, Tissue Morphology	quantity	quantity of reticulocytes	0.00578			Hbb-b2,HBA1/HBA2,Hbb-b1	3
	Cell Morphology, Cellular Function and Maintenance	transmembrane potential	transmembrane potential of mitochondria	0.00579		0	SOD2,PARK7,PRKCE,SERPINA3,SOD1,VDAC1	6
	Nervous System Development and Function, Organ Morphology, Tissue Morphology, Visual System Development and Function	quantity	quantity of amacrine cells	0.00599			LAMB2,PTPN11	2
	Cell Signaling, Cellular Function and Maintenance, Molecular Transport, Vitamin and Mineral Metabolism	store-operated calcium influx	store-operated calcium influx	0.00599			STIM1,SOD1	2
	Cell Death and Survival	survival	survival of cerebellar cortex cells	0.00599			PARK7,AGTPBP1	2
	Lipid Metabolism, Molecular Transport, Small Molecule Biochemistry	translocation	translocation of phospholipid	0.00599			APOA1,ATP8A1	2
	Behavior	locomotion	abnormal initiation of locomotion	0.00607			PARK7,SPR,DLG3	3
	Behavior	cued conditioning	cued conditioning	0.00607			VDAC1,GIT1,KSR1	3
	Protein Synthesis	translation	initiation of translation of protein	0.00607			AGO2,EIF3E,EIF4B	3
	Cell-To-Cell Signaling and Interaction, Nervous System Development and Function	neurotransmission	neurotransmission	0.00623			ANK3,GRIN2B,GRM2,NOVA1,PARK7,SRCIN1,CNP,VDAC1,CACNA1A	9
	Organismal Development	growth	growth of organism	0.00627		-1.14	SMARCA5,AGO2,DAGLA,EIF3E,NUMBL,KSR1,LAMB2,SOD2,APOA1,PTPN11,KARS,STIM1,CALB1,HIP1R,MPI	15
	Cellular Development, Cellular Growth and Proliferation, Nervous System Development and Function	myelination	myelination of cells	0.00635			LAMC1,ADAM22,PTPN11,AFG3L2	4
	Cell Death and Survival	cell viability	cell viability of cervical cancer cell lines	0.00649		-0.509	SOD2,PTPN23,PPFIA3,AGO2,HBA1/HBA2,EIF3E	6
	Neurological Disease	Cayman ataxia	Cayman ataxia	0.0065			ATCAY	1
	Hereditary Disorder, Neurological Disease, Organismal Injury and Abnormalities, Skeletal and Muscular Disorders	Charcot-Marie-Tooth disease X-linked dominant type 6	Charcot-Marie-Tooth disease X-linked dominant type 6	0.0065			PDK3	1
	Hereditary Disorder, Neurological Disease, Organismal Injury and Abnormalities, Skeletal and Muscular Disorders	Charcot-Marie-Tooth disease recessive intermediate type A	Charcot-Marie-Tooth disease recessive intermediate type A	0.0065			GDAP1	1
	Hereditary Disorder, Neurological Disease, Organismal Injury and Abnormalities, Skeletal and Muscular Disorders	Charcot-Marie-Tooth disease recessive intermediate type B	Charcot-Marie-Tooth disease recessive intermediate type B	0.0065			KARS	1
	Hereditary Disorder, Neurological Disease, Organismal Injury and Abnormalities, Skeletal and Muscular Disorders	Charcot-Marie-Tooth disease type 4A	Charcot-Marie-Tooth disease type 4A	0.0065			GDAP1	1
	Developmental Disorder, Hereditary Disorder, Metabolic Disease, Organismal Injury and Abnormalities	GABA-transaminase deficiency	GABA-transaminase deficiency	0.0065			ABAT	1
	Dermatological Diseases and Conditions, Developmental Disorder, Hereditary Disorder, Organismal Injury and Abnormalities	LEOPARD syndrome type 1	LEOPARD syndrome type 1	0.0065			PTPN11	1
	Connective Tissue Disorders, Developmental Disorder, Hereditary Disorder, Organismal Injury and Abnormalities, Skeletal and Muscular Disorders	Noonan syndrome type 1	Noonan syndrome type 1	0.0065			PTPN11	1
	Hereditary Disorder, Neurological Disease, Organismal Injury and Abnormalities, Psychological Disorders, Skeletal and Muscular Disorders	Parkinson's disease 7	Parkinson's disease 7	0.0065			PARK7	1
	Hereditary Disorder, Organismal Injury and Abnormalities, Renal and Urological Disease	Pierson syndrome	Pierson syndrome	0.0065			LAMB2	1
	Connective Tissue Disorders, Hematological Disease	ZF type alpha-thalassemia	ZF type alpha-thalassemia	0.0065			HBA1/HBA2	1
	Cell Morphology, Nervous System Development and Function, Tissue Morphology	abnormal morphology	abnormal morphology of Cajal-Retzius neurons	0.0065			LAMC1	1
	Organ Morphology, Organismal Development	abnormal morphology	abnormal morphology of meibomian gland	0.0065			SOD1	1
	Lipid Metabolism, Small Molecule Biochemistry	activation	activation of 15-deoxy-delta-12,14 -PGJ 2	0.0065			PTPN11	1
	Cell-To-Cell Signaling and Interaction, Hematological System Development and Function, Hematopoiesis	activation	activation of LSK cells	0.0065			PTPN11	1
	Cell-To-Cell Signaling and Interaction, Hematological System Development and Function, Hematopoiesis, Immune Cell Trafficking, Inflammatory Response	activation	activation of myeloid progenitor cells	0.0065			PTPN11	1
	Nervous System Development and Function	activation	activation of ventral root	0.0065			SOD1	1
	Nervous System Development and Function	adaptation	adaptation of hair cells	0.0065			MYO1B	1
	Cell-To-Cell Signaling and Interaction	aggregation	aggregation of skin cancer cell lines	0.0065			IGSF8	1
	Connective Tissue Disorders, Hematological Disease	alpha + thalassemia	alpha + thalassemia	0.0065			HBA1/HBA2	1
	Cardiovascular Disease, Cell Death and Survival, Connective Tissue Disorders, Developmental Disorder, Hematological Disease, Hereditary Disorder, Organismal Injury and Abnormalities	alpha Heinz body anemias	alpha Heinz body anemias	0.0065			HBA1/HBA2	1
	Connective Tissue Disorders, Hematological Disease	alpha thalassaemia trait	alpha thalassaemia trait	0.0065			HBA1/HBA2	1
	Cancer, Connective Tissue Disorders, Hematological Disease, Organismal Injury and Abnormalities	alpha-globin type erythremia	alpha-globin type erythremia	0.0065			HBA1/HBA2	1
	Hematological Disease	alpha-globin type methemoglobinemia	alpha-globin type methemoglobinemia	0.0065			HBA1/HBA2	1
	RNA Post-Transcriptional Modification	aminoacylation	aminoacylation of tRNA-Lys	0.0065			KARS	1
	Neurological Disease	amyotrophic lateral sclerosis-like disease	amyotrophic lateral sclerosis-like disease	0.0065			SOD1	1
	Cell Death and Survival, Neurological Disease	apoptosis	apoptosis of amacrine cells	0.0065			PTPN11	1
	Cell Death and Survival, Neurological Disease	apoptosis	apoptosis of bipolar cells	0.0065			PTPN11	1
	Cell Death and Survival	apoptosis	apoptosis of horizontal cells	0.0065			PTPN11	1
	Cell Death and Survival	apoptosis	apoptosis of neuronal hybrid cells	0.0065			CALB1	1
	Cell Death and Survival	apoptosis	apoptosis of optic nerve	0.0065			PTPN11	1
	Dermatological Diseases and Conditions	appearance	appearance of sunburn cells	0.0065			PRKCE	1
	Cell Morphology, Cell-To-Cell Signaling and Interaction, Nervous System Development and Function, Tissue Morphology	architecture	architecture of synapse	0.0065			LAMB2	1
	Cell Morphology, Cellular Assembly and Organization	area	area of plasma membrane projections	0.0065			CNP	1
	Embryonic Development, Organismal Development, Tissue Development	growth	arrest in growth of embryoblast	0.0065			SMARCA5	1
	Cellular Development, Cellular Growth and Proliferation, Embryonic Development, Organismal Development, Tissue Development	growth	arrest in growth of trophectoderm cells	0.0065			SMARCA5	1
	Respiratory Disease	asbestosis	asbestosis	0.0065			SOD1	1
	Cellular Assembly and Organization	association	association of clathrin-coated vesicles	0.0065			HIP1R	1
	Neurological Disease, Organismal Injury and Abnormalities	atrophy	atrophy of anterior horn of the spinal cord	0.0065			SOD1	1
	Hereditary Disorder, Neurological Disease, Organismal Injury and Abnormalities, Skeletal and Muscular Disorders	autosomal dominant Charcot-Marie-Tooth disease axonal type 2K	autosomal dominant Charcot-Marie-Tooth disease axonal type 2K	0.0065			GDAP1	1
	Hereditary Disorder, Neurological Disease, Organismal Injury and Abnormalities	familial amyotrophic lateral sclerosis	autosomal dominant familial amyotrophic lateral sclerosis	0.0065			SOD1	1
	Developmental Disorder, Hereditary Disorder, Neurological Disease, Organismal Injury and Abnormalities	autosomal dominant mental retardation type 6	autosomal dominant mental retardation type 6	0.0065			GRIN2B	1
	Developmental Disorder, Hereditary Disorder, Metabolic Disease, Organismal Injury and Abnormalities	systemic amyloidosis	autosomal dominant systemic amyloidosis	0.0065			APOA1	1
	Hereditary Disorder, Neurological Disease, Organismal Injury and Abnormalities, Skeletal and Muscular Disorders	autosomal recessive Charcot-Marie-Tooth disease axonal type 2K	autosomal recessive Charcot-Marie-Tooth disease axonal type 2K	0.0065			GDAP1	1
	Hereditary Disorder, Ophthalmic Disease, Organismal Injury and Abnormalities	autosomal recessive corneal opacity	autosomal recessive corneal opacity	0.0065			APOA1	1
	Auditory Disease, Hereditary Disorder, Neurological Disease, Organismal Injury and Abnormalities	autosomal recessive deafness type 89	autosomal recessive deafness type 89	0.0065			KARS	1
	Developmental Disorder, Hereditary Disorder, Neurological Disease, Organismal Injury and Abnormalities	autosomal recessive mental retardation type 37	autosomal recessive mental retardation type 37	0.0065			ANK3	1
	Hereditary Disorder, Neurological Disease, Organismal Injury and Abnormalities	autosomal recessive spastic ataxia type 5	autosomal recessive spastic ataxia type 5	0.0065			AFG3L2	1
	Hereditary Disorder, Neurological Disease, Organismal Injury and Abnormalities, Skeletal and Muscular Disorders	axonal Charcot-Marie-Tooth disease type 2R	axonal Charcot-Marie-Tooth disease type 2R	0.0065			TRIM2	1
	Hereditary Disorder, Neurological Disease, Organismal Injury and Abnormalities, Skeletal and Muscular Disorders	axonal form Charcot-Marie-Tooth disease type 4A	axonal form Charcot-Marie-Tooth disease type 4A	0.0065			GDAP1	1
	Cellular Assembly and Organization	binding	binding of membrane surface	0.0065			PRKCE	1
	Cellular Assembly and Organization, Skeletal and Muscular System Development and Function	binding	binding of sarcoplasmic reticulum	0.0065			CACNA1A	1
	Cellular Assembly and Organization	biogenesis	biogenesis of lateral plasma membrane	0.0065			ANK3	1
	Cardiovascular System Development and Function	cardioprotection	cardioprotection of heart cells	0.0065			SOD2	1
	Cell Death and Survival, Neurological Disease	cell death	cell death of lower motor neuron	0.0065			SOD1	1
	Cell Death and Survival, Embryonic Development	cell death	cell death of trophectoderm cells	0.0065			SMARCA5	1
	Cell-mediated Immune Response, Cellular Movement, Hematological System Development and Function, Immune Cell Trafficking	cell movement	cell movement of single positive thymocytes	0.0065			HNRNPL	1
	Carbohydrate Metabolism, Lipid Metabolism, Molecular Transport, Small Molecule Biochemistry	clearance	clearance of lipopolysaccharide	0.0065			APOA1	1
	Cell-To-Cell Signaling and Interaction	clustering	clustering of carcinoma cell lines	0.0065			HNRNPA2B1	1
	Cell-To-Cell Signaling and Interaction	clustering	clustering of lung cancer cell lines	0.0065			HNRNPA2B1	1
	Hematological Disease, Hereditary Disorder, Metabolic Disease, Organismal Injury and Abnormalities	combined apoA-I and apoC-III deficiency	combined apoA-I and apoC-III deficiency	0.0065			APOA1	1
	Cardiovascular System Development and Function	contractility	contractility of carotid artery	0.0065			SOD1	1
	Cell Morphology	contractility	contractility of colorectal cancer cell lines	0.0065			RAP1GAP	1
	Skeletal and Muscular System Development and Function, Tissue Morphology	contraction	contraction of skeletal muscle bundle	0.0065			MYL12A	1
	Cell-To-Cell Signaling and Interaction, Inflammatory Response	cytotoxic reaction	cytotoxic reaction of nervous tissue cell lines	0.0065			CALB1	1
	Cell Death and Survival, Cellular Compromise, Nervous System Development and Function	cytotoxicity	cytotoxicity of motor neurons	0.0065			SOD1	1
	Cellular Compromise, Neurological Disease, Ophthalmic Disease, Organismal Injury and Abnormalities	damage	damage of RPE cells	0.0065			SOD1	1
	Gastrointestinal Disease, Organismal Injury and Abnormalities	damage	damage of intestinal tissue	0.0065			SOD1	1
	Cell Death and Survival, Cellular Compromise, Neurological Disease, Organismal Injury and Abnormalities, Tissue Morphology	dark cell degeneration	dark cell degeneration of Purkinje cells	0.0065			AFG3L2	1
	Cellular Compromise	degeneration	degeneration of vacuolar mitochondria	0.0065			SOD1	1
	Cellular Compromise, Inflammatory Response	degranulation	degranulation of T-cell hybrid cells	0.0065			BAG6	1
	Cell-To-Cell Signaling and Interaction, Embryonic Development	delamination	delamination of neural crest cells	0.0065			CFL1	1
	Carbohydrate Metabolism, Lipid Metabolism, Molecular Transport, Small Molecule Biochemistry	depletion	depletion of phosphatidylcholine	0.0065			APOA1	1
	Lipid Metabolism, Molecular Transport, Small Molecule Biochemistry	depletion	depletion of sphingomyelin	0.0065			APOA1	1
	Cancer, Cellular Development, Cellular Growth and Proliferation, Organismal Injury and Abnormalities	development	development of leukemia stem cells	0.0065			PTPN11	1
	Cell Signaling, Vitamin and Mineral Metabolism	diffusion	diffusion of Ca2+	0.0065			VDAC1	1
	Cell-To-Cell Signaling and Interaction, Cellular Assembly and Organization, Cellular Compromise	disruption	disruption of neuromuscular junctions	0.0065			SOD1	1
	Cellular Movement	dissemination	dissemination of lung cancer cell lines	0.0065			NUMBL	1
	Cellular Assembly and Organization, Cellular Function and Maintenance	distribution	distribution of microtubules	0.0065			CNP	1
	Neurological Disease, Organismal Injury and Abnormalities	dysfunction	dysfunction of cerebellum	0.0065			AFG3L2	1
	Hereditary Disorder, Neurological Disease, Organismal Injury and Abnormalities	early infantile epileptic encephalopathy type 27	early infantile epileptic encephalopathy type 27	0.0065			GRIN2B	1
	Lipid Metabolism, Molecular Transport, Small Molecule Biochemistry, Vitamin and Mineral Metabolism	efflux	efflux of alpha-tocopherol	0.0065			APOA1	1
	Cell Cycle, Nervous System Development and Function	S phase	entry into S phase of astrocytes	0.0065			SOD2	1
	Hereditary Disorder, Neurological Disease, Organismal Injury and Abnormalities	episodic ataxia type 2 and epilepsy	episodic ataxia type 2 and epilepsy	0.0065			CACNA1A	1
	Developmental Disorder, Hereditary Disorder, Metabolic Disease, Neurological Disease, Organismal Injury and Abnormalities	familial amyloid polyneuropathy type III	familial amyloid polyneuropathy type III	0.0065			APOA1	1
	Hereditary Disorder, Neurological Disease, Organismal Injury and Abnormalities, Skeletal and Muscular Disorders	familial dyskinesia with facial myokymia	familial dyskinesia with facial myokymia	0.0065			ADCY5	1
	Hereditary Disorder, Neurological Disease, Organismal Injury and Abnormalities	familial hemiplegic migraine type 1 with progressive cerebellar ataxia	familial hemiplegic migraine type 1 with progressive cerebellar ataxia	0.0065			CACNA1A	1
	Cellular Assembly and Organization, Nervous System Development and Function	formation	formation of active zone	0.0065			LAMB2	1
	Cellular Assembly and Organization, DNA Replication, Recombination, and Repair	formation	formation of intranuclear rods	0.0065			CFL1	1
	Cellular Assembly and Organization, Cellular Development, Cellular Growth and Proliferation, Embryonic Development, Organ Development, Organismal Development, Skeletal and Muscular System Development and Function, Tissue Development	formation	formation of junctional folds	0.0065			LAMB2	1
	Organ Development, Skeletal and Muscular System Development and Function	function	function of gastrocnemius	0.0065			SOD1	1
	Organismal Injury and Abnormalities	hemoglobin H hydrops fetalis syndrome	hemoglobin H hydrops fetalis syndrome	0.0065			HBA1/HBA2	1
	Cancer, Organismal Injury and Abnormalities, Reproductive System Disease	hyperplasia	hyperplasia of placenta	0.0065			MPI	1
	Cardiovascular Disease, Metabolic Disease	hypocholesterolemia	hypocholesterolemia	0.0065			APOA1	1
	Developmental Disorder, Hereditary Disorder, Immunological Disease, Organismal Injury and Abnormalities	immune dysfunction with T-cell inactivation due to calcium entry defect type 2	immune dysfunction with T-cell inactivation due to calcium entry defect type 2	0.0065			STIM1	1
	Cell Signaling, Molecular Transport, Vitamin and Mineral Metabolism	import	import of Ca2+	0.0065			CFL1	1
	Connective Tissue Disorders, Developmental Disorder, Hereditary Disorder, Metabolic Disease, Neurological Disease, Organismal Injury and Abnormalities, Psychological Disorders, Skeletal and Muscular Disorders	inclusion body myopathy with early-onset Paget disease and frontotemporal dementia type 2	inclusion body myopathy with early-onset Paget disease and frontotemporal dementia type 2	0.0065			HNRNPA2B1	1
	Cell-To-Cell Signaling and Interaction, Cellular Growth and Proliferation, Hematological System Development and Function, Inflammatory Response	induction	induction of foam cells	0.0065			APOA1	1
	Cellular Compromise, Embryonic Development, Organismal Injury and Abnormalities	injury	injury of embryonic cell lines	0.0065			SOD2	1
	Cellular Compromise	injury	injury of epithelial cell lines	0.0065			SOD2	1
	Cell Morphology, Organ Morphology, Reproductive System Development and Function	lack	lack of sperm annulus	0.0065			SEPT4	1
	Cell Morphology	length	length of apical membrane	0.0065			ANK3	1
	Cell Morphology	length	length of basal membrane	0.0065			ANK3	1
	Cell-To-Cell Signaling and Interaction, Nervous System Development and Function	long-term potentiation	long-term potentiation of CA3 neurons	0.0065			Ptprd	1
	Cellular Compromise	loss	loss of lateral plasma membrane	0.0065			ANK3	1
	Cancer, Organismal Injury and Abnormalities, Respiratory Disease	lung metastasis	lung metastasis of bone cancer cell lines	0.0065			SND1	1
	Cancer, Organismal Injury and Abnormalities, Respiratory Disease	lung metastasis	lung metastasis of sarcoma cell lines	0.0065			SND1	1
	Cell-To-Cell Signaling and Interaction, Cellular Assembly and Organization, Cellular Function and Maintenance	maintenance	maintenance of neuromuscular junctions	0.0065			SOD1	1
	Connective Tissue Disorders, Developmental Disorder, Skeletal and Muscular Disorders	metachondromatosis	metachondromatosis	0.0065			PTPN11	1
	Developmental Disorder, Hereditary Disorder, Metabolic Disease, Organismal Injury and Abnormalities	mild citrullinemia type I	mild citrullinemia type I	0.0065			ASS1	1
	Cellular Assembly and Organization, Cellular Function and Maintenance	mislocalization	mislocalization of endoplasmic reticulum tubules	0.0065			STIM1	1
	Lipid Metabolism, Small Molecule Biochemistry	mobilization	mobilization of 2-arachidonoylglycerol	0.0065			DAGLA	1
	Cell Morphology, Nervous System Development and Function, Tissue Morphology	morphology	morphology of apical processes	0.0065			DPYSL4	1
	Organ Morphology, Skeletal and Muscular System Development and Function, Tissue Morphology	morphology	morphology of smooth muscle tissue	0.0065			STIM1	1
	Cardiovascular Disease, Hereditary Disorder, Neurological Disease, Organismal Injury and Abnormalities	moyamoya disease type 2	moyamoya disease type 2	0.0065			RNF213	1
	Nervous System Development and Function	myelination	myelination of sensory nerve	0.0065			ADAM22	1
	Hereditary Disorder, Ophthalmic Disease, Organismal Injury and Abnormalities, Renal and Urological Disease	nephrotic syndrome type 5 with ocular abnormalities	nephrotic syndrome type 5 with ocular abnormalities	0.0065			LAMB2	1
	Hereditary Disorder, Organismal Injury and Abnormalities, Renal and Urological Disease	nephrotic syndrome type 5 without ocular abnormalities	nephrotic syndrome type 5 without ocular abnormalities	0.0065			LAMB2	1
	Neurological Disease, Ophthalmic Disease, Organismal Injury and Abnormalities	neurodegeneration	neurodegeneration of ommatidium	0.0065			SOD1	1
	Cancer, Gastrointestinal Disease, Hepatic System Disease, Organismal Injury and Abnormalities	nodular hyperplasia	nodular hyperplasia of liver	0.0065			SOD1	1
	Connective Tissue Disorders, Hematological Disease	nondeletional hemoglobin H disease	nondeletional hemoglobin H disease	0.0065			HBA1/HBA2	1
	Cardiovascular Disease, Organismal Injury and Abnormalities, Skeletal and Muscular Disorders	nonfamilial idiopathic dialated cardiomyopathy	nonfamilial idiopathic dialated cardiomyopathy	0.0065			SOD2	1
	Neurological Disease, Psychological Disorders, Skeletal and Muscular Disorders	Parkinson's disease	onset of Parkinson's disease	0.0065			PARK7	1
	Cell Death and Survival, Neurological Disease	apoptosis	onset of apoptosis of neurons	0.0065			SOD1	1
	Metabolic Disease, Organismal Injury and Abnormalities, Renal and Urological Disease	organic aciduria	organic aciduria of urine	0.0065			SOD2	1
	Cellular Assembly and Organization, Cellular Function and Maintenance, Nervous System Development and Function, Tissue Development	organization	organization of mossy fibers	0.0065			CHL1	1
	Carbohydrate Metabolism, Energy Production, Lipid Metabolism, Small Molecule Biochemistry	oxidation	oxidation of 1-palmitoyl-2-linoleoyl-sn-glycero-3-phosphocholine	0.0065			APOA1	1
	Drug Metabolism, Energy Production, Protein Synthesis	oxidation	oxidation of glutathione	0.0065			SOD1	1
	Cell-To-Cell Signaling and Interaction, Cellular Function and Maintenance	paired-pulse facilitation	paired-pulse facilitation of nerve ending	0.0065			CALB1	1
	Neurological Disease	pathological denervation	pathological denervation of striatum	0.0065			PARK7	1
	Cellular Compromise, Free Radical Scavenging, Small Molecule Biochemistry	peroxidation	peroxidation of superoxide	0.0065			SOD1	1
	Cell Morphology, Embryonic Development	polarization	polarization of neural crest cells	0.0065			CFL1	1
	Auditory Disease, Hereditary Disorder, Neurological Disease, Ophthalmic Disease, Organismal Injury and Abnormalities	polyneuropathy, hearing loss, ataxia, retinitis pigmentosa, and cataract	polyneuropathy, hearing loss, ataxia, retinitis pigmentosa, and cataract	0.0065			ABHD12	1
	Cell-To-Cell Signaling and Interaction, Hematological System Development and Function, Inflammatory Response, Organismal Functions	preactivation	preactivation of blood platelets	0.0065			STIM1	1
	Cellular Assembly and Organization	production	production of cytoplasmic inclusions	0.0065			SOD1	1
	Metabolic Disease	acidosis	progressive acidosis	0.0065			SOD1	1
	Neurological Disease	early-onset ataxia	progressive early-onset ataxia	0.0065			ANK3	1
	Cellular Assembly and Organization, Cellular Function and Maintenance, Nervous System Development and Function, Tissue Morphology	quantity	quantity of apical processes	0.0065			DPYSL4	1
	Cell Death and Survival, Hematological Disease, Immunological Disease	quantity	quantity of apoptotic granulocytes	0.0065			SRCIN1	1
	Cellular Assembly and Organization	quantity	quantity of fibrillar inclusions	0.0065			SOD1	1
	Nervous System Development and Function, Tissue Morphology	quantity	quantity of lower motor neuron	0.0065			SOD1	1
	Lipid Metabolism, Small Molecule Biochemistry	recruitment	recruitment of cholesterol	0.0065			APOA1	1
	Lipid Metabolism, Small Molecule Biochemistry	recruitment	recruitment of sphingomyelin	0.0065			APOA1	1
	Cell Signaling, Vitamin and Mineral Metabolism	refilling	refilling of Ca2+	0.0065			STIM1	1
	Cell-To-Cell Signaling and Interaction	reformation	reformation of focal adhesions	0.0065			HSPA1A/HSPA1B	1
	Carbohydrate Metabolism, Lipid Metabolism, Small Molecule Biochemistry	removal	removal of phosphatidylcholine	0.0065			APOA1	1
	Cellular Function and Maintenance, Skeletal and Muscular System Development and Function	respiration	respiration of myofiber	0.0065			VDAC1	1
	Cellular Movement, Nervous System Development and Function	scattering	scattering of neuronal progenitor cells	0.0065			CFL1	1
	Carbohydrate Metabolism, Lipid Metabolism, Molecular Transport, Small Molecule Biochemistry	secretion	secretion of lysophosphatidylcholine	0.0065			APOA1	1
	Developmental Disorder, Hereditary Disorder, Metabolic Disease, Neurological Disease, Organismal Injury and Abnormalities	sepiapterin reductase deficiency	sepiapterin reductase deficiency	0.0065			SPR	1
	Behavior	sighing	sighing	0.0065			CACNA1A	1
	Skeletal and Muscular System Development and Function	size	size of hip bone	0.0065			PLCL1	1
	Lipid Metabolism, Small Molecule Biochemistry	solubilization	solubilization of phospholipid	0.0065			APOA1	1
	Hereditary Disorder, Neurological Disease, Organismal Injury and Abnormalities	spinocerebellar ataxia type 28	spinocerebellar ataxia type 28	0.0065			AFG3L2	1
	Hereditary Disorder, Neurological Disease, Organismal Injury and Abnormalities	spinocerebellar ataxia type 6	spinocerebellar ataxia type 6	0.0065			CACNA1A	1
	Neurological Disease, Organismal Injury and Abnormalities	sporadic hemiplegic migraine	sporadic hemiplegic migraine	0.0065			CACNA1A	1
	Metabolic Disease, Neurological Disease, Psychological Disorders	sporadic late onset Alzheimer's disease	sporadic late onset Alzheimer's disease	0.0065			SERPINA3	1
	Organismal Functions	stabilization	stabilization of mice	0.0065			SOD1	1
	Tissue Development	survival	survival of brain tissue	0.0065			GRIN2B	1
	Cardiovascular Disease, Endocrine System Disorders, Gastrointestinal Disease, Hereditary Disorder, Metabolic Disease, Organismal Injury and Abnormalities	susceptibility to microvascular complications of diabetes type 6	susceptibility to microvascular complications of diabetes type 6	0.0065			SOD2	1
	Neurological Disease	amyotrophic lateral sclerosis	symptomatic amyotrophic lateral sclerosis	0.0065			SOD1	1
	Organ Morphology, Tissue Morphology	thickness	thickness of bruch membrane tissue	0.0065			SOD1	1
	Cell-mediated Immune Response, Cellular Development, Cellular Function and Maintenance, Cellular Growth and Proliferation, Hematological System Development and Function, Hematopoiesis, Lymphoid Tissue Structure and Development, Tissue Development	transition	transition of pro T4 thymocytes	0.0065			HNRNPL	1
	Molecular Transport, Nucleic Acid Metabolism, Small Molecule Biochemistry	translocation	translocation of ADP	0.0065			VDAC1	1
	Hereditary Disorder, Metabolic Disease, Organismal Injury and Abnormalities	triosephosphate isomerase deficiency	triosephosphate isomerase deficiency	0.0065			TPI1	1
	Developmental Disorder, Hereditary Disorder, Organismal Injury and Abnormalities, Skeletal and Muscular Disorders	tubular aggregate myopathy type 1	tubular aggregate myopathy type 1	0.0065			STIM1	1
	Developmental Disorder, Hereditary Disorder, Neurological Disease, Organismal Injury and Abnormalities	x-linked mental retardation type 1	x-linked mental retardation type 1	0.0065			IQSEC2	1
	Developmental Disorder, Hereditary Disorder, Neurological Disease, Organismal Injury and Abnormalities	x-linked mental retardation type 18	x-linked mental retardation type 18	0.0065			IQSEC2	1
	Developmental Disorder, Hereditary Disorder, Neurological Disease, Organismal Injury and Abnormalities	x-linked mental retardation type 90	x-linked mental retardation type 90	0.0065			DLG3	1
	Embryonic Development, Nervous System Development and Function, Organ Development, Organismal Development, Tissue Development	formation	formation of cerebral ventricles	0.00666			NUMBL,CACNA1A	2
	Cell Death and Survival, Hematological System Development and Function	survival	survival of red blood cells	0.00666			Hbb-b2,Hbb-b1	2
	Cancer, Endocrine System Disorders, Organismal Injury and Abnormalities	thyroid follicular adenoma	thyroid follicular adenoma	0.00666			APOA1,PARK7	2
	Cellular Function and Maintenance	engulfment	engulfment of cells	0.00679		-0.08	ATP6V1E1,APOA1,RAP1GAP,ABR,ICAM5,ANXA3,PRKCE,STIM1,SNX3	9
	Endocrine System Disorders, Gastrointestinal Disease, Hereditary Disorder, Metabolic Disease, Organismal Injury and Abnormalities	familial diabetes mellitus	familial diabetes mellitus	0.007			APPL1,APOA1,SOD2	3
	Free Radical Scavenging	synthesis	synthesis of reactive oxygen species	0.0073		-0.662	APOA1,SOD2,PARK7,PRKCE,SERPINA3,SOD1,HBA1/HBA2,AFG3L2,VDAC1,CALB1	10
	Cellular Assembly and Organization, Hematopoiesis	formation	formation of proplatelets	0.00737			PTPN11,PRKCE	2
	Cell Morphology, Cellular Assembly and Organization, Cellular Development, Cellular Function and Maintenance, Cellular Growth and Proliferation, Nervous System Development and Function, Tissue Development	myelination	myelination of neurites	0.00737			LAMC1,ADAM22	2
	Nervous System Development and Function	righting reflex	righting reflex	0.00767			SOD2,AFG3L2,CACNA1A	3
	Free Radical Scavenging	metabolism	metabolism of superoxide	0.00811			SOD2,SOD1	2
	Cell Morphology, Embryonic Development	shape change	shape change of embryonic cell lines	0.00811			SOD2,PRKCE	2
	Protein Synthesis	metabolism	metabolism of protein	0.00819		0.638	HNRNPL,NLN,BAG6,HSPA1A/HSPA1B,AGO2,SOD1,EIF3E,SNX3,NUMBL,SOD2,APOA1,PARK7,PTPN11,SRCIN1,DNAJA3,EIF4B	16
	Cell Death and Survival	cell death	cell death of cervical cancer cell lines	0.00823		-0.236	NUDCD3,SOD2,SEPT4,BAG6,HSPA1A/HSPA1B,DNAJA3,SOD1,VDAC1	8
	Lymphoid Tissue Structure and Development, Tissue Morphology	quantity	quantity of bone marrow cells	0.00825		-0.351	SOD2,PTPN11,Hbb-b2,SOD1,Hbb-b1	5
	Embryonic Development, Organ Development, Organismal Development, Tissue Development	development	development of sensory organ	0.00828			LAMB2,LAMC1,GRIN2B,HPCA,SOD2,CFL1,PTPN11,ABR,SOD1,AGTPBP1,Marcks	11
	Molecular Transport	quantity	quantity of metal	0.0083		-1.548	GRIN2B,PTPN11,Hbb-b2,STIM1,SOD1,HBA1/HBA2,PLCL1,VDAC1,CALB1,Hbb-b1	10
	Cell Morphology, Cellular Assembly and Organization, Cellular Development, Cellular Function and Maintenance, Cellular Growth and Proliferation, Embryonic Development, Nervous System Development and Function, Tissue Development	branching	dendritic growth/branching	0.00834			ICAM5,DPYSL4,SRCIN1,NUMBL,GIT1,CACNA1A	6
	Psychological Disorders	alcoholism	alcoholism	0.00853			GRIN2B,APOA1,ABAT,CACNA1A	4
	Cell Death and Survival, Respiratory Disease	cell death	cell death of pneumocytes	0.00889			PTPN11,SOD1	2
	Cell Morphology, Cellular Assembly and Organization, Cellular Function and Maintenance	formation	formation of microspikes	0.00889			ACTN2,NCKIPSD	2
	Cellular Assembly and Organization	fusion	fusion of mitochondria	0.00889			GDAP1,AFG3L2	2
	Embryonic Development, Organ Development, Organ Morphology, Organismal Development, Tissue Development, Visual System Development and Function	abnormal morphology	abnormal morphology of retina	0.00916			LAMB2,LAMC1,SOD2,SOD1,Marcks	5
	Neurological Disease, Psychological Disorders	schizophrenia	Schizophrenia	0.0092			ANK3,SND1,GRIN2B,APOA1,ABAT,CNP,VDAC1,CALB1,DLG3	9
	Cancer, Organismal Injury and Abnormalities	breast or colorectal cancer	breast or colorectal cancer	0.00931			HNRNPL,ATP8A1,PTPN23,TRIM9,ABAT,PPFIA3,SERPINA3,HBA1/HBA2,AGTPBP1,VDAC2,LAMC1,SOD2,CACNA1E,ABR,ADCY5,MATR3,KARS,NDUFA10,SMARCC2,PLCL1,EIF4B,NOVA1,CFL1,EIF3E,NUMBL,CACNA1A,ATP5C1,PTPN11,RAP1GAP,VDAC1,ANK3,ADAM22,BAG6,HNRNPA2B1,EPM2AIP1,CHL1,SELENBP1,KSR1,APPL1,RNF213,ICAM5,PRKCE,IGSF8,NUDCD3,GRIN2B,ACTN2,PSMD13,ARFGEF3,PAICS,GDAP1,SOD1,IQSEC2,PDK3,LAMB2,ATP6V1E1,UGGT1,APOA1,TPI1,LINGO1,ANXA3,ATCAY…	64
	Neurological Disease	dystonia	dystonia	0.00949			HPCA,SPR,CACNA1A	3
	Cardiovascular System Development and Function, Lymphoid Tissue Structure and Development	formation	formation of neointima	0.00949			SOD2,CNP,STIM1	3
	Cell Death and Survival	cell death	cell death of pheochromocytoma cell lines	0.00952			SOD2,SOD1,CALB1,CACNA1A	4
	Cellular Development, Nervous System Development and Function	differentiation	differentiation of neuroglia	0.00955			LAMC1,ADAM22,LINGO1,CNP,NUMBL	5
	Cellular Movement	migration	migration of carcinoma cell lines	0.00955		0.692	RAP1GAP,HNRNPA2B1,KARS,NUMBL,GIT1	5
	Inflammatory Response	immune response	immune response of cells	0.00964		-1.572	APOA1,PTPN11,TRIM9,RAP1GAP,ABR,ICAM5,ANXA3,PRKCE,STIM1,SNX3,CALB1	11
	Cellular Development, Embryonic Development, Hematological System Development and Function, Hematopoiesis, Lymphoid Tissue Structure and Development, Organ Development, Organismal Development, Tissue Development	hematopoiesis	hematopoiesis of spleen	0.00969			Hbb-b2,Hbb-b1	2
	Endocrine System Disorders, Gastrointestinal Disease, Hereditary Disorder, Metabolic Disease, Organismal Injury and Abnormalities	maturity-onset diabetes of the young	maturity-onset diabetes of the young	0.00969			APPL1,APOA1	2
	Cell Morphology	polarization	polarization of cells	0.00974		1	CFL1,PTPN11,RAP1GAP,PRKCE,IGSF8	5
	Cellular Assembly and Organization, Cellular Function and Maintenance	function	function of mitochondria	0.00988			SOD2,SOD1,CALB1	3
	Cell Morphology, Nervous System Development and Function, Tissue Morphology	morphology	morphology of dendrites	0.00988			DPYSL4,GIT1,CACNA1A	3
	Hereditary Disorder, Organismal Injury and Abnormalities	autosomal dominant disease	autosomal dominant disease	0.0104			APPL1,GRIN2B,APOA1,PARK7,CFL1,ADCY5,HNRNPA2B1,STIM1,SERPINA3,GDAP1,SOD1,CACNA1A	12
	Cellular Development, Cellular Growth and Proliferation, Hematological System Development and Function, Hematopoiesis, Tissue Development	hematopoiesis	hematopoiesis of blood cells	0.0106			SOD2,SMARCA5,SOD1,Hbb-b1	4
	Hereditary Disorder, Neurological Disease, Organismal Injury and Abnormalities	familial motor neuron disease	familial motor neuron disease	0.0107			PARK7,HNRNPA2B1,SOD1	3
	Connective Tissue Disorders, Developmental Disorder, Neurological Disease, Organismal Injury and Abnormalities, Skeletal and Muscular Disorders	exencephaly	exencephaly	0.0109		-0.152	LAMC1,CFL1,BAG6,Marcks	4
	Cell-To-Cell Signaling and Interaction, Nervous System Development and Function	synaptic transmission	synaptic transmission of cells	0.0111			GRIN2B,GRM2,NOVA1,CNP,VDAC1,CACNA1A	6
	Developmental Disorder, Embryonic Development, Tissue Morphology	degeneration	degeneration of embryoblast	0.0114			PTPN11,SMARCA5	2
	Free Radical Scavenging, Small Molecule Biochemistry	degradation	degradation of hydrogen peroxide	0.0114			SOD1,HBA1/HBA2	2
	Cellular Development, Cellular Growth and Proliferation, Nervous System Development and Function, Tissue Development	development	development of Schwann cells	0.0114			LAMB2,PTPN11	2
	Cell Death and Survival	apoptosis	apoptosis of tumor cell lines	0.0115		0.134	SND1,HPCA,SEPT4,BAG6,HSPA1A/HSPA1B,SERPINA3,SOD1,NUMBL,VDAC2,KSR1,SOD2,PARK7,PTPN11,PRKCE,DNAJA3,STIM1,VDAC1,CALB1,EIF4B	19
	Cell Death and Survival	necrosis	necrosis of epithelial tissue	0.0117		0.491	GRIN2B,SOD2,PTPN11,ASS1,CNP,PRKCE,SERPINA3,SOD1,VDAC1,CALB1,KSR1	11
	Nervous System Development and Function, Organ Morphology, Organismal Development	abnormal morphology	abnormal morphology of cerebral cortex	0.0119			LAMC1,GRIN2B,SOD2,CHL1,Marcks	5
	Behavior	spatial learning	spatial learning	0.0119			Ptprd,CACNA1E,VDAC1,CALB1,DLG3	5
	Neurological Disease	epilepsy	epilepsy	0.0119			GRIN2B,TRIM9,ABAT,LINGO1,HSPA1A/HSPA1B,HBA1/HBA2,CACNA1A	7
	Cell Signaling, Cellular Function and Maintenance, Molecular Transport, Vitamin and Mineral Metabolism	influx	influx of Ca2+	0.0121		-1.129	GRIN2B,APOA1,STIM1,SOD1,CALB1	5
	Cardiovascular System Development and Function, Cell Morphology, Hematological System Development and Function, Hematopoiesis, Tissue Morphology	abnormal morphology	abnormal morphology of erythroid progenitor cells	0.0123			Hbb-b2,Hbb-b1	2
	Tissue Morphology	abnormal morphology	abnormal morphology of metanephric bud	0.0123			LAMC1,BAG6	2
	Cellular Growth and Proliferation, Hair and Skin Development and Function	colony formation	colony formation of epithelial cell lines	0.0123			SOD2,HSPA1A/HSPA1B	2
	Cellular Assembly and Organization, Neurological Disease	deposition	deposition of amyloid fibrils	0.0123			PRKCE,SERPINA3	2
	Connective Tissue Development and Function, Hematological System Development and Function, Hematopoiesis, Organismal Development, Tissue Morphology	quantity	quantity of erythroblasts	0.0123			Hbb-b2,Hbb-b1	2
	Cellular Assembly and Organization	trafficking	trafficking of vesicles	0.0123			NCKIPSD,HIP1R	2
	Cardiovascular System Development and Function, Cell Morphology, Hematological System Development and Function, Hematopoiesis, Tissue Morphology	abnormal morphology	abnormal morphology of red blood cells	0.0124			Hbb-b2,HBA1/HBA2,Hbb-b1	3
	Psychological Disorders	depressive disorder	depressive disorder	0.0127			GRIN2B,GRM2,SOD2,RAP1GAP,ABAT,DLG3	6
	Neurological Disease	progressive motor neuropathy	progressive motor neuropathy	0.0129			ATP6V1E1,GRIN2B,SOD2,RPL13,PARK7,ABAT,BAG6,CNP,SERPINA3,SOD1	10
