# Supplementary material for: Autophagy is highly targeted among host comparative proteomes during infection with different virulent RABV strains
Source: Oncotarget. 2017 Feb 8;8(13):21336–50. doi: 10.18632/oncotarget.15184 (PMC5400588; doi:10.18632/oncotarget.15184)
Supplement: Supplementary file 4 [file oncotarget-08-21336-s004.xlsx]

## Sheet: Sheet1
	ID	Molecules in Network	Score	Focus Molecules	Top Diseases and Functions
1 dpi
	1	AKT1,APP,ARGLU1,C1orf174,C4orf46,CAPZA1,CLASRP,CSAG1,DCXR,EIF4G2,GAA,GRIA1,HIRIP3,HMCES,HN1,MARCH10,MDM2,MRPS6,NOP16,NTRK1,OCEL1,PRDX5,PREX1,RPL41,RSRC2,RSRP1,SNRNP35,SOD1,SRPK2,TNKS1BP1,TRIM9,TRUB1,TWF2,VRK3,ZMAT4	29	10	Cell Death and Survival, Free Radical Scavenging, Molecular Transport
4 dpi
	1	ALAS2,Brd4,C8A,CMTM3,CTNND2,CXCR6,ETFA,HBA1/HBA2,HBD,HBE1,HBG1,HBG2,HBQ1,HBZ,HFE,Hamp/Hamp2,Hbb-b1,Hbb-b2,IQCB1,Ighg,Krt42,LY86,MASP2,MTOR,Mbl1,NOMO1 (includes others),PDZD2,PSEN1,RNF213,SERPINF2,SPINK7,STAT1,Stat1/3,TPPP,hemoglobin	24	8	Hematological Disease, Molecular Transport, Connective Tissue Disorders
7 dpi
	1	ABR,CACNA1A,CACNA1E,CAMKV,CFL1,Ck2,EIF3E,GIT1,GTPase,HNRNPA2B1,IGSF8,JINK1/2,LAMB2,LAMC1,MAP2K1/2,MATR3,MBLAC2,NFkB (complex),NOVA1,NUMBL,Pdgf (complex),PDGF BB,phosphatase,PLC gamma,PPFIA3,PTPN11,PTPN23,Rock,RPL12,RPL13,SERPINA3,SMARCC2,SNAP47,STIM1,TPI1	52	25	Cell Morphology, Nervous System Development and Function, Cellular Movement
	2	14-3-3,ACTN2,ADCY,ADCY5,ADRB,AGTPBP1,Akt,Alpha tubulin,APPL1,Calmodulin,CNP,cytochrome C,DLG3,ELP3,ENDOD1,F Actin,GRIN2B,GRM2,HIP1R,HMGCS1,HPCA,ICAM5,KARS,L-type Calcium Channel,LINGO1,LUC7L,Marcks,MYO1B,PLCL1,PRKCE,Proinsulin,tubulin (complex),Vdac,VDAC1,VDAC2	46	23	Behavior, Cardiovascular Disease, Organismal Injury and Abnormalities
	3	APOA1,ASS1,ATP synthase,ATP5C1,ATP6V1E1,ATP6V1H,ATPAF1,ATPase,CALB1,Cg,CLTA,ERK1/2,glutathione peroxidase,HBA1/HBA2,Hbb-b1,Hbb-b2,hemoglobin,Lh,Mitochondrial complex 1,NADPH oxidase,PARK7,PDXK,PTPase,Ptprd,RAP1GAP,SELENBP1,SMARCA5,SNX3,Sod,SOD1,SOD2,Sos,TRIM2,TSH,UGGT1	44	22	Hematological System Development and Function, Lymphoid Tissue Structure and Development, Organ Morphology
	4	26s Proteasome,ABAT,Actin,ADAM22,AGO2,BAG6,caspase,CEP170,Cyclin E,DCTN4,DNAJA3,EIF4B,ERK,estrogen receptor,GRIPAP1,Histone h3,HNRNPL,Hsp70,Hsp90,HSPA1A/HSPA1B,Insulin,KSR1,MYL12A,NCKIPSD,NDUFS2,NUDCD3,Pro-inflammatory Cytokine,PSMD1,PSMD13,RNA polymerase II,SEPT4,SND1,TOM1L2,Ubiquitin,YWHAB	44	22	Cell Death and Survival, Developmental Disorder, Hereditary Disorder
	5	ACBD3,ADSL,AFG3L2,API5,BRD3,CLUH,CNOT6,DPYSL4,ELAVL1,EPM2AIP1,FARP1,FRS3,GAPVD1,GART,GDAP1,HNRNPUL2,IMPA1,IQSEC2,IRGQ,MTR,NADK2,NDUFA10,NDUFS2,NTRK1,PAICS,PLD3,RIOK1,RNF214,RPAP1,RSPRY1,SFXN1,TMEM65,TNKS1BP1,VPS50,VPS51	29	16	Cancer, Organismal Injury and Abnormalities, Gastrointestinal Disease
	6	ABR,ANXA3,APP,ARHGAP44,ASS1,ATCAY,BCAN,Bst2,C1QC,CLTB,CPNE7,CSNK2B,Cyb5r3,DENND4C,EFR3B,EMG1,ETHE1,HECW1,Hist1h1b,IFNG,Iigp1,KYNU,LAMB2,mir-188,mir-194,miR-92a-3p (and other miRNAs w/seed AUUGCAC),MPI,MPP2,nitrate,NLN,RAC1,RTKN,SLC2A4,SMAP2,TP53	24	15	Amino Acid Metabolism, Molecular Transport, Small Molecule Biochemistry
	7	2-arachidonoylglycerol,2-palmitoylglycerol,ABHD12,acylglycerol lipase,ARFGEF3,ATP8A1,Ca2+,CELF4,CLPP,D-glucose,DAGLA,DLGAP3,EGFR,Gulo,HCN1,HMGB3,IGF1,KBTBD11,lipoprotein lipase,MBD5,MICU3,miR-133a-3p (and other miRNAs w/seed UUGGUCC),miR-27a-3p (and other miRNAs w/seed UCACAGU),miR-30c-5p (and other miRNAs w/seed GUAAACA),MLXIP,NCALD,PDK3,PEX7,PEX5L,PTPN21,RNF213,SPR,STIM2,TRIM9,VPS13C	20	12	Lipid Metabolism, Small Molecule Biochemistry, Cellular Assembly and Organization
	8	ANK3,Ap1,AZU1,CD3,CHL1,CHN2,Creb,DOCK3,Fetal Hemoglobin,Fibrinogen,Focal adhesion kinase,FSH,Gsk3,Histone h4,ICAM5,IL1,Interferon alpha,Jnk,KIR3DL1,LDL,Mapk,NMDA Receptor,OSBPL6,P38 MAPK,p85 (pik3r),Pka,Pkc(s),Rac,Ras,RGD1560225,Rlc,SRC (family),SRCIN1,TCR,Vegf	8	6	Cellular Growth and Proliferation, Organismal Development, Cellular Assembly and Organization
