# Supplementary material for: Autophagy is highly targeted among host comparative proteomes during infection with different virulent RABV strains
Source: Oncotarget. 2017 Feb 8;8(13):21336–50. doi: 10.18632/oncotarget.15184 (PMC5400588; doi:10.18632/oncotarget.15184)
Supplement: Supplementary file 5 [file oncotarget-08-21336-s005.xlsx]

## Sheet: Sheet1
	Ingenuity Canonical Pathways	-log(p-value)	zScore	Ratio	Molecules
1 dpi
	Amyotrophic Lateral Sclerosis Signaling	3.01	NaN	0.0204	GRIA1,SOD1
	Superoxide Radicals Degradation	2.41	NaN	0.125	SOD1,
	Glycogen Degradation III	2.2	NaN	0.0769	GAA,
	Glutamate Receptor Signaling	1.56	NaN	0.0175	GRIA1,
	Neuropathic Pain Signaling In Dorsal Horn Neurons	1.32	NaN	0.01	GRIA1,
	14-3-3-mediated Signaling	1.26	NaN	0.00855	SRPK2,
	phagosome maturation	1.25	NaN	0.00833	PRDX5,
	Synaptic Long Term Potentiation	1.25	NaN	0.0084	GRIA1,
	Synaptic Long Term Depression	1.18	NaN	0.00704	GRIA1,
	Regulation of eIF4 and p70S6K Signaling	1.16	NaN	0.00685	EIF4G2,
	CREB Signaling in Neurons	1.1	NaN	0.00585	GRIA1,
	Mitochondrial Dysfunction	1.1	NaN	0.00585	PRDX5,
	NRF2-mediated Oxidative Stress Response	1.08	NaN	0.00556	SOD1,
	Calcium Signaling	1.08	NaN	0.00562	GRIA1,
	EIF2 Signaling	1.07	NaN	0.00543	EIF4G2,
	mTOR Signaling	1.06	NaN	0.00535	EIF4G2,
4 dpi
	autophagy	1.92	NaN	0.0278	MTOR,
	CNTF Signaling	1.76	NaN	0.0192	MTOR,
	UVB-Induced MAPK Signaling	1.75	NaN	0.0189	MTOR,
	EGF Signaling	1.72	NaN	0.0179	MTOR,
	JAK/Stat Signaling	1.62	NaN	0.0139	MTOR,
	IL-4 Signaling	1.6	NaN	0.0133	MTOR,
	FLT3 Signaling in Hematopoietic Progenitor Cells	1.6	NaN	0.0135	MTOR,
	Acute Myeloid Leukemia Signaling	1.58	NaN	0.0127	MTOR,
	Prostate Cancer Signaling	1.56	NaN	0.0122	MTOR,
	TR/RXR Activation	1.55	NaN	0.0118	MTOR,
	ErbB Signaling	1.54	NaN	0.0116	MTOR,
	Neuregulin Signaling	1.53	NaN	0.0114	MTOR,
	UVA-Induced MAPK Signaling	1.53	NaN	0.0114	MTOR,
	Glioma Signaling	1.48	NaN	0.0102	MTOR,
	Role of Tissue Factor in Cancer	1.43	NaN	0.00909	MTOR,
	Type II Diabetes Mellitus Signaling	1.41	NaN	0.00862	MTOR,
	p70S6K Signaling	1.4	NaN	0.0084	MTOR,
	PI3K/AKT Signaling	1.39	NaN	0.00813	MTOR,
	Insulin Receptor Signaling	1.36	NaN	0.00758	MTOR,
	Ovarian Cancer Signaling	1.36	NaN	0.00763	MTOR,
	Glioblastoma Multiforme Signaling	1.31	NaN	0.00685	MTOR,
	Regulation of eIF4 and p70S6K Signaling	1.31	NaN	0.00685	MTOR,
	Acute Phase Response Signaling	1.25	NaN	0.00592	MTOR,
	B Cell Receptor Signaling	1.24	NaN	0.00575	MTOR,
	AMPK Signaling	1.23	NaN	0.00562	MTOR,
	IL-8 Signaling	1.22	NaN	0.00543	MTOR,
	mTOR Signaling	1.21	NaN	0.00535	MTOR,
	ILK Signaling	1.21	NaN	0.00541	MTOR,
	Systemic Lupus Erythematosus Signaling	1.15	NaN	0.00467	MTOR,
	Cardiac Hypertrophy Signaling	1.14	NaN	0.00448	MTOR,
	Huntington's Disease Signaling	1.12	NaN	0.00437	MTOR,
7 dpi
	Dopamine-DARPP32 Feedback in cAMP Signaling	3.19	-2.23607	0.0373	GRIN2B,CACNA1E,ADCY5,PRKCE,PLCL1,CACNA1A
	Neuropathic Pain Signaling In Dorsal Horn Neurons	2.38	-2	0.04	GRIN2B,GRM2,PRKCE,PLCL1
	CREB Signaling in Neurons	2.28	-2.23607	0.0292	GRIN2B,GRM2,ADCY5,PRKCE,PLCL1
	Synaptic Long Term Potentiation	2.12	-2	0.0336	GRIN2B,GRM2,PRKCE,PLCL1
	Cardiac Hypertrophy Signaling	1.81	-2.23607	0.0224	CACNA1E,ADCY5,PLCL1,CACNA1A,MYL12A
	Mitochondrial Dysfunction	4.79	NaN	0.0468	ATP5C1,SOD2,PARK7,NDUFA10,NDUFS2,ATPAF1,VDAC1,VDAC2
	Superoxide Radicals Degradation	2.94	NaN	0.25	SOD2,SOD1
	Cellular Effects of Sildenafil (Viagra)	2.81	NaN	0.0388	CACNA1E,ADCY5,PLCL1,CACNA1A,MYL12A
	Protein Kinase A Signaling	2.42	0.707107	0.0207	Ptprd,PTPN11,PTPN23,YWHAB,ADCY5,PRKCE,PLCL1,MYL12A
	Amyotrophic Lateral Sclerosis Signaling	2.42	NaN	0.0408	GRIN2B,CACNA1E,SOD1,CACNA1A
	Oxidative Phosphorylation	2.25	NaN	0.0367	ATP5C1,NDUFA10,NDUFS2,ATPAF1
	D-mannose Degradation	2.19	NaN	1	MPI,
	Axonal Guidance Signaling	2.12	NaN	0.0184	ADAM22,CFL1,PTPN11,LINGO1,PRKCE,PLCL1,GIT1,MYL12A
	Maturity Onset Diabetes of Young (MODY) Signaling	2.09	NaN	0.0952	CACNA1E,CACNA1A
	Leptin Signaling in Obesity	1.91	NaN	0.0405	PTPN11,ADCY5,PLCL1
	β-alanine Degradation I	1.89	NaN	0.5	ABAT,
	GPCR-Mediated Nutrient Sensing in Enteroendocrine Cells	1.76	NaN	0.0357	ADCY5,PRKCE,PLCL1
	4-aminobutyrate Degradation I	1.71	NaN	0.333	ABAT,
	Inosine-5'-phosphate Biosynthesis II	1.71	NaN	0.333	PAICS,
	Tetrahydrobiopterin Biosynthesis I	1.71	NaN	0.333	SPR,
	Tetrahydrobiopterin Biosynthesis II	1.71	NaN	0.333	SPR,
	PAK Signaling	1.69	NaN	0.0337	CFL1,GIT1,MYL12A
	Acute Phase Response Signaling	1.61	NaN	0.0237	APOA1,SOD2,PTPN11,SERPINA3
	Endothelin-1 Signaling	1.59	-1	0.0233	PLD3,ADCY5,PRKCE,PLCL1
	CDK5 Signaling	1.57	NaN	0.0303	LAMC1,ADCY5,CACNA1A
	Nitric Oxide Signaling in the Cardiovascular System	1.56	NaN	0.03	CACNA1E,PRKCE,CACNA1A
	NRF2-mediated Oxidative Stress Response	1.52	NaN	0.0222	SOD2,DNAJA3,PRKCE,SOD1
	EIF2 Signaling	1.49	NaN	0.0217	RPL13,AGO2,RPL12,EIF3E
	Citrulline-Nitric Oxide Cycle	1.49	NaN	0.2	ASS1,
	Glutamate Degradation III (via 4-aminobutyrate)	1.49	NaN	0.2	ABAT,
	Serotonin Receptor Signaling	1.48	NaN	0.0455	ADCY5,SPR
	mTOR Signaling	1.47	NaN	0.0214	PLD3,PRKCE,EIF3E,EIF4B
	Thrombin Signaling	1.45	-1	0.0211	ADCY5,PRKCE,PLCL1,MYL12A
	nNOS Signaling in Neurons	1.43	NaN	0.0426	GRIN2B,PRKCE
	Arginine Biosynthesis IV	1.42	NaN	0.167	ASS1,
	GDP-mannose Biosynthesis	1.42	NaN	0.167	MPI,
	Urea Cycle	1.42	NaN	0.167	ASS1,
	Ephrin A Signaling	1.41	NaN	0.0417	CFL1,PTPN11
	14-3-3-mediated Signaling	1.39	NaN	0.0256	YWHAB,PRKCE,PLCL1
	Leukocyte Extravasation Signaling	1.39	NaN	0.0202	PTPN11,RAP1GAP,ACTN2,PRKCE
	P2Y Purigenic Receptor Signaling Pathway	1.37	NaN	0.0252	ADCY5,PRKCE,PLCL1
	p70S6K Signaling	1.37	NaN	0.0252	YWHAB,PRKCE,PLCL1
	Gαi Signaling	1.36	NaN	0.025	GRM2,ADCY5,RAP1GAP
	phagosome maturation	1.36	NaN	0.025	ATP6V1E1,DCTN4,ATP6V1H
	RhoA Signaling	1.34	NaN	0.0246	CFL1,SEPT4,MYL12A
	Semaphorin Signaling in Neurons	1.33	NaN	0.0377	CFL1,DPYSL4
	Thrombopoietin Signaling	1.3	NaN	0.0364	PTPN11,PRKCE
